# Supplementary material for: Mouse Gut Microbiome-Encoded β-Glucuronidases Identified Using Metagenome Analysis Guided by Protein Structure
Source: mSystems. 2019 Aug 27;4(4):e00452-19. doi: 10.1128/mSystems.00452-19 (PMC6712278; doi:10.1128/mSystems.00452-19)
Supplement: TABLE S1 [file mSystems.00452-19-st001.xlsx]

## Sheet: Summary of Mouse GUSome
ID	protein length	Classification	Loop1 Num residues in region without gap	Loop1 Region	Loop2 Num residues in region without gap	Loop 2 region	Signal Peptide	Signal Peptide Length	Signal Peptide Sequence	Kingdom	Phylum	Class	Order	Family	Genus	Species	Sequence
ref001	712	Mini-Loop 2	4	NLV-----------------------------W	11	GHQPEAAT--R-----G-V	yes	27	MNIRIHSFNVSCAGLCCVLGSFFAADA	Bacteria	Verrucomicrobia	Verrucomicrobiae	Verrucomicrobiales	Akkermansiaceae	Akkermansia	muciniphila	MNIRIHSFNVSCAGLCCVLGSFFAADAREIYSLNGSWDFSFNGKPAEKVTVPHTWNAEDAANGAQGKREDAKSVNSDAYRRGPAVYSRTLPVEPRPGKRYFIRGGGASIVSEVSVNGKPAGSHEGAFTAFCYEITPLLKKGSNTISVLVDNTQRNHIAPQRGDFSMFGGLYRPIELIETDGVCIDPLFYASPGVFITTKSLSKSKAEVEVKTLLNSDGKAGDVDVAVEILDMKGRKVAGKTVKAAAGEKNRLEVPVTLAIANPVLWNGVKNPYLYQVKTSIRTADGQTDELVQPLGLRTVSVNPKEGFVLNGKTMQIKGVSRHQDMKGKGWALSPEDEARDIRLIADMGADGVRTGHYPASTNIYDLCDKAGLIVWSEVPNVNLVWDTPEFRENNRLQA…
ref002	868	Loop 2	4	DIV-----------------------------P	19	LLVTQRRYKTEEEQKPVLE	no			Bacteria	Bacteroidetes	Bacteroidia	Bacteroidales	Bacteroidaceae	Bacteroides		MVVSMGSVVSAYAQRESKTINDGWKFLRKDCPAAADSAFNDNDWISVHVPHTWNLEAYTEKNYYRGISWYRKCLVVPSTWTGKQIFLKLDAVSKAAVIFVNGKKIGEHIGGYTACTFNVTPYFSESSVNTLAIRVDNARQDIPPISGDFTFFGGIYRDVWLTAVPAQHFNLTNQASAGIFITTPVVSAEQGTIAIKSEIKNDALEKVTMELIYSIYRPDGAFLQKGKKKVQLKGGETRVVQQESEPILQPQLWTPETPYLYKVKMELTNPVTGEVVDYSEHYTAFRWYRFDGKEGFFLNGKPYKLRGVCRHQDQKPIGVALTDEMHRRDFLLMKEMGANFIRISHYPQDDALLEMCDKLGMLAWEEIPVIDIVPDTPGYGDHCERNLREMIRQHYNHPS…
ref003	665	No Loop	4	N-----------V------Y------------V	6	NSG-------------WLD	uncertain	21	MNRFIILFLFSLGILSTCVFA	Bacteria	Bacteroidetes	Bacteroidia	Bacteroidales	Bacteroidaceae	Bacteroides	uniformis	MNRFIILFLFSLGILSTCVFAVEVIPLNEGWNFHRGFQAPASEIVKVTLPHTWNAGDGMFGNADYYRGLCNYSRKLSVPAHYRGKRFFLKVMAAQTVADIFIDHHFVMQHKGGYTAFVAELTDFLVPGTESVLEIRVSNAQTMDVAPICGDFNMFGGLYRGVELLVTEDVCIEPAYYASSGVFFTQSDVSEKKAHLKIEVLLSARETTVTGCEVEFRLYDKEKLLCRVASAEVGEDKKVMMDIVLERPHLWDGVKNPYLYKGVVILRKDGKEIDRREEEIGFRYFHADAEKGFFLNGKPYRLNGVNRHQDRAERASAFYPQDHDEDLDLMQEMGCNAVRLCHYPQAKYMHQQMDKRGLVAWAEIPFVNVYVNNPAYDENLRLQLKELILQNYNHPCILF…
ref004	603	Loop 1	24	GFNLSLGIGFEA----GNKPKELYSEEA	5	DTR-P---------------Q	no			Bacteria	Proteobacteria	Gammaproteobacteria	Enterobacterales	Enterobacteriaceae	Escherichia	coli	MLRPVETPTREIKKLDGLWAFSLDRENCGIDQRWWESALQESRAIAVPGSFNDQFADADIRNYVGNVWYQREVFIPKGWAGQRIVLRFDAVTHYGKVWVNNQEVMEHQGGYTPFEADVTPYVIAGKSVRITVCVNNELNWQTIPPGMVITDENGKKKQSYFHDFFNYAGIHRSVMLYTTPNTWVDDITVVTHVAQDCNHASVDWQVVANGDVSVELRDADQQVVATGQGTSGTLQVVNPHLWQPGEGYLYELCVTAKSQTECDIYLLRVGIRSVAVKGEQFLINHKPFYFTGFGRHEDADLRGKGFDNVLMVHDHALMDWIGANSYRTSHYPYAEEMLDWADEHGIVVIDETAAVGFNLSLGIGFEAGNKPKELYSEEAVNGETQQAHLQAIKELIARD…
ref005	701	No Loop	3	NRV------------------------------	5	YHP--------------HE	yes	20	MKKLVSLLLAGLFVAGNAIA	Bacteria	Bacteroidetes	Bacteroidia	Bacteroidales	Bacteroidaceae	Bacteroides		MKKLVSLLLAGLFVAGNAIARDVTSFNTGWQFKKGPFSTDAMKAAAQWNGKWEAVEIPHTWNAKDMQVQYNNFYEGAGYYKKNFFCPEELKDKRVFLRFEGVGACAEVYVNGKVTGTHKGGYSAFMVEIGTSLKPGADNEIVVKADNKSRPDVIPVNHVLFGVYGGIYRPVWLVVTEKTSIAVNDCASAGVYITQKNVSKRSADIAVKVKLDNAALQPVPVILENTIYTQEGKKVASQKQNIELTPQGTQAYVSNFKMSNPHLWQGREDPYLYKVVSRLMQDGKVIDEVIQPLGVRKYEIVAGKGFYLNGEKYPMYGVCRHQDWWGLGSALKNENHDFDLAQIMDVGATTVRFAHYQQSDYLYSRCDSLGLIIWAEIPFVNRVTGYEAENAQSQLRELI…
ref006	253	Mini-Loop 1,2	14	LKAIRILAVIGEK-------------------R	9	ASKTEYGKE----------	no			Bacteria							LAVSLPVRKNTQDAATWWQRQAVLKAIRILAVIGEKRSIRLFFVQAEQVIREMIPAHYNHPSIYIWGILNECASKTEYGKERHTKQLSSIKELDQTRPHSFAGCKFKTDICFGLPDVVSYNIYPKWYHDTPVGEYLDDLYQWVQKETEGRGKPFLITEIGAGGIYGYRNPYHSKWTEEYQARTLEDQVRSVLEYQDCCGVYIWQFCDIRISEEWFGTRPRTMNNKGIVDEYRRRKLAYDVVKKIFEEYGDYME
ref007	679	Mini-Loop 1	11	GPGGYA---D-KG------F------------V	5	KEQ--------------GD	yes	22	MKNLRRTFTVLFAAAFSMQVLA	Bacteria	Bacteroidetes	Bacteroidia	Bacteroidales	Bacteroidaceae	Bacteroides	vulgatus	MKNLRRTFTVLFAAAFSMQVLAQREDKLINQDWSFRFSHQVNASAARRVDLPHTWNAQDALGGKHDYKRGIGNYTKKIFIRPEWQGKRLFLRFEGANCVSNVFVNGKHIGEHRGGYGAFVFEITDKVEYGKENTLLVRVNNGEQLDVMPLVGDFNFYGGIYRDVHLLLTDNLCISPLDYASSGVYLIQQQVTDKQATICARVNLSNGTGELRKVVLRLQVNDGKKTVYETEKEVSMIPHTDVQVENIEFILKNPRLWNGMQDPFMYQAVLTLIKDGKELDKVEQPLGLRYYVTDPDKGFFLNGKHLPLHGVCRHQERAEVGNALCPVHHEEDTRIMLDMGVNAVRLAHYPQATYMYDLMDKHGIVTWAEIPFVGPGGYADKGFVDQPSFRENGKEQLKE…
ref008	641	No Loop	4	SEH-----------------------------M	8	TISTK-----------NRA	no			Bacteria	Firmicutes	Clostridia	Clostridiales				MRRTEKLMEDWMFYKNGEKRPVDLPHTWNALDGQDGGDDYFRGVCIYEKQVPKPEFRENERVYLQFCGVNASANVIWNGKSICTHHNGYAAFRIDVTEEMQDINTLRVEVDNGKNRTVYPQRADFTFYGGIYRDVEFLIVPKIHFDLDYYGGEGIRVTTKVKEKTGIVHAKAYINMEDLEAHGLTTEFELLDAQGNRAGGAVGNEVVIKVPHARLWNGRKDPYLYRLFARLKRGEEVVDEIRVNCGIRTFSIDPKKGFFLNGVSYPLRGVSKHQDFKGIGNAVSHEQMENDMELIREVGANTIRLAHYQHDQYFYDLCDRYGMVVWAEIPYISEHMPEARENTYFQMKELIVQNFNHPSIITWGLSNEITISTKNRADMLDNHRKLQALVKKMDPTRPT…
ref009	684	Mini-Loop 1	11	GPGGYA---D-KG------F------------V	5	KEN--------------GD	yes	28	MLKDKNMKHLRLTFSALFAMAVSMQTLA	Bacteria	Bacteroidetes	Bacteroidia	Bacteroidales	Bacteroidaceae	Bacteroides		MLKDKNMKHLRLTFSALFAMAVSMQTLAQRENILINQDWNFRFSHQVDKNSSRRVDLPHTWNAQDALSGKPDYKRGIGNYDKKLFIRSEWKGKRLFLRFEGANCVSNVFINGKQIGEHRGGYGAFIFEITDKVNYGKDNTVLVRVNNGEQLDVMPLVGDFNFYGGIYRDVHLLVTEDICISPLDYASPGVYLVQQQVDKKQAGILARINLSNGTEHPRQATLKLQVKEGDKVVYQADKNVTVAPHTKVQSEEMSFTLPNPHLWNGTEDPFMYQTVITLMKDGKEIDKVEQPLGLRYYTTDANQGFFLNGKHLPLHGVCRHQEWAEVGNALHPMHHEEDTRLMLEMGVNAIRLAHYPQAAYMYDLMDRNGIVTWAEIPFVGPGGYADKGFVDQPSFRENG…
ref010	619	Loop 1	25	GLFESLMNFMEAN--TG-KKTAFFEKET	5	DTS-N---------------E	no			Bacteria	Firmicutes	Clostridia	Clostridiales				MDILSYKENQEVIKMLEYSMLYPKATQTRRAISLDGMWKFCLDKEGTGEEKHFPDGILGKDVIPVPASFQDFYTEKETREFTGDVWYEKEVFVPEEWKGKKVFLRFGAATHRAAVFVNGRKITEHEGGFLPFLADITETACYNAFNKVVVKVNNELTVTNIPCGETITLPDGRKMSKPYFDFFNYSGLQRSVYLIAVPTEYVFDFDLTYQISGRTAEISYDIQTTGGHDVSVSLLDEDGKEAASAKGKHGALEVKDAHLWQVRNAYLYRFIVRISDGGNLIDEYEQEIGIRTVEVKGASILLNGSPVYLKGFGKHEDSDIVGRGFHIGVMKRDFELMKWIGANSFRTAHYPYSEEIYQMADREGFLVIDEVAAVGLFESLMNFMEANTGKKTAFFEKET…
ref011	617	Mini-Loop 2	5	---------WTIH-------------------W	11	P--------HSETRLTFLS	yes	36	MEIVLLNFKSKYSSMKTLLKNSLTFLLMLMPVLAFA	Bacteria	Bacteroidetes	Bacteroidia	Bacteroidales	Bacteroidaceae	Bacteroides	uniformis	MEIVLLNFKSKYSSMKTLLKNSLTFLLMLMPVLAFAQQAPQIMNVSARQTTSLDGQWKTIVDPFENGYYDYRLKPYDGGYAQDKTYSDKTKLQEYDFETDKLLFVPGDWNTQRPQLYYYEGTVWYRKHFEYSLQPGKRLFLNFGAVNYEAIVWLNGKRLGRHIGGFTPFNFEITNLLKEGTNSLVVKVDNKRLPEAVPTVNADWWNFGGITRPVTLIEMPATYIRDYYVQLAKDDKNMIEGWVQLEGSDKEQKITLDIPELKVKKEVTTDANGYASFLIKSKPILWTPENPKLYAVNLASETDKVSDEIGFRTIRTEGIKILLNDKEIFCRGISIHEETPYYSGRAYSKDHAHTLLSWAKELGCNFVRLAHYPHNEEMVREAERMGFLVWSEIPVYWTI…
ref012	598	Mini-Loop 2	5	---------QGID-------------------F	11	A--------TSAPRNEFLK	yes	23	MKIKRLMITCLLAVSVLGGKSQA	Bacteria	Bacteroidetes	Bacteroidia	Bacteroidales	Bacteroidaceae	Bacteroides	uniformis	MKIKRLMITCLLAVSVLGGKSQAQDLLSNVYGRDYQLLNGKWGAIVDLYDQGERMQVYKNRKPQDNKQFYEYSFDGGLVLNVPADFNSQMPELKFYEGTVWYGRSFDTPKTDGKRLFLYFGAVSYRSKIYLNGEKIASHEGGFTPFQVEITDKVKQKDNFLVVKVNNTRTTDAIPAMSFDWWNYGGITRDVMLVSVPQSYIKDHFIQLDKVQSNLIRAKVTLSEAKPGINVQVAIPELGIRQNMTTDANGIAQATIKTKKLQRWSPDAPKLYDVTITSESDRLNEQIGFRNLYVKGEDIYLNDQPIFLRSISFHEEIPQRRGRAFSEADATMLLSEAKELGANMIRLAHYPQNEYTVRLAERMGFLLWEEIPIWQGIDFKNTATREKAGRMIKEMVMRD…
ref013	755	No Loop	4	SVF-----------------------------N	7	LIGGI------------SE	no			Bacteria	Firmicutes	Clostridia	Clostridiales				MRQVINLNQGWKFKKQNVGLVERYPKDWQDVTLPHTWNAVDGMDGKGDYDRGSYWYVREFETPKQPLGKGRAYVEILAAGQQASVYINGEKVACHEGGYSIFRADVTEHLNNNHKNLLVINCSNEYKESVYPQSADFTFYGGLYRGVNLICVPDAHFDLDYYGGSGLMVTPKPCGCGGADFHIKAYAAGADENFTVLYSIEDMQGKEVAYGCRPADDSAIVLHVPEAELWDINHPYLYTVTAILQRRNESYDQVSVRAGVRSFSCDPEQGFIINGRETPLRGVSRHQDLLYQGNALTKEDHYRDAKLIKELGANTIRLAHYQHAQEFYDACDEMGFVVWAEIPFISVFNQDPQAHQNCISQLKELIIQNYNHPSICFWGISNEILIGGISEQLVENHRE…
ref014	611	Loop 1	25	GMFESLMNFMEAS--TG-KKTAFFEKET	5	ETT-N---------------E	no			Bacteria	Firmicutes	Clostridia	Clostridiales				MLEYSMLYPVSTVSRRLVSMDGMWKFCLDEREDGEQEHWERGIPGKELIPVPASFQDFYTEKDVREFAGDVWYEKDVFVPGEWKGKRLFLRFGAATHRACVYLNGKKITEHEGGFLPFLADVTDAAVYDSFNKVVVKVNNELTVTNIPCGETHVLPDGKKMNKPYFDFFNYSGLQRSVQLIAVPKEHIFDFDLDYEISGTDAKIRYSVKTTGEHPVTLSLLDENGQEAASAEGKSGVMHVENARLWQVRNAYLYHLMIRITGEDGVIDEYGQKIGIRTVCVKGTSILVNGTPVYLKGFGKHEDCDIVGRGFQIGVMKRDFELMKWIGANSFRTAHYPYSEEIYQMADEEGFLVIDEAAAVGMFESLMNFMEASTGKKTAFFEKETTPLLLKAHKKAIEE…
ref015	755	No Loop	4	SVM-----------------------------N	7	LIGGI------------SE	no			Bacteria	Firmicutes	Clostridia	Clostridiales	Lachnospiraceae			MRNVIGLNEDWRFVREDAGLPEELPLEWPVVSLPHTWNAVDGHDGKGNYYRGKCWYAKSFQTPKQPLPGGRVYVEILAAGQQATVYVNGTEVTYHEGGYSIFRADITDQCKEDGDNLLVVACNNENKSSVYPQAADFTFYGGLYRGVNLISVPDAHFDLGYYGGPGLQVTPKPCEDGGAVFELVSWVKNTDENFTVQYFIYDDKGNEVASAVRPADQTKVTVYVPDANKWDIDNPCLYTVTALLQRRNEVYDEVIVRAGVRSFSCDPEKGFCINGEWTPLRGVSRHQDQLYKGNALTRLDHYRDACIIKELGANTIRLAHYQHSQDFYDACDDLGFIVWAEIPFISVMNQDPAAHQNCISQMKELIIQNYNHPSICFWGVSNEILIGGISEQLVENHKE…
ref016	780	No Loop	4	SVM-----------------------------N	7	LIGGI------------SD	no			Bacteria	Firmicutes	Clostridia	Clostridiales				MAVPARESGKTPGFGDYEYKCRRYSMRNVINLNQDWRFVREDAGLPAQLPRDWERVDLPHTWNAVDGHDGNGGYYRGKCWYAKSFETPRQPLAGGRVFVEVLAAGQQAFVYVNGREAAYHEGGYSIFRADITDLCKEDGENLLAVACSNENKSSVYPQAADFTFYGGLYRGVNLISVPEAHFDLEYYGGPGLQVTPRPCEDGGAVFELVSWVKGADENFTVLYSVQNEDGEEVASAVRPADRTKVSVYVPDAERWNIDDPCLYTVTATLQRRNEAYDEISVRAGVRSFSCDPEKGFCINGVWTPLRGVSRHQDRLYRGNALTREEHYEDAWIIKELGANTIRLAHYQHSQDFYDACDDLGFVVWAEIPFISVMNADPAAHENCISQMKELIIQNYNHPS…
ref017	556	Mini-Loop 2	8	------RGLSEEN-------------------M	9	ASHTEYGRE----------	no			Bacteria	Firmicutes	Clostridia	Clostridiales				MVRSFATHKIRHCEEISSSLWDFVTLPGQGTGVSRKAMVPECWECSPDMRGYRGRAQYQRDIRCFGNVRLEFKGVSHTAEVYLDDRLVASHYNAYTPFSVVLRDIGEGEHRLKVVVDNSFGEASALHVPNDYQTYGGITRPVVLERLGDAYLSGMHADSIFKDGQWHLKIRAQAENLSGTAFTGKVTFFLGERELASVPVRAEGNGGASVETGEMPCEEVTAWCPENPALYPLTAVLTDAHEWEIDDLIDRIGFRRVEIAGKGIYLNGNRVRIKGFCRHEDHPQFGCAIPYGAMYQDLMLMKEAGANSVRTSHYPNDERFLDLCDELGILVWEENHARGLSEENMRNPNFERQCEDCIREMITAHYNHPSIYIWGILNECASHTEYGRECYRRQYELIG…
ref018	594	Mini-Loop 1,2	15	GMCFW-GEKKVFD--G---------------TR	12	DTG-E--DG----AVPYFK	no			Bacteria	Firmicutes						MLYPIENRVREVKSLDGIWNFKIDRNNSGIDEKWYESPLKEVVPMAVPSSFNDLMTETEDREHVGYVWYETNFAIPEGWSGKRIVLRFGSAAHHAVCWLNGQEIIRHKGGFLPFESDITELIEQGDGAKEPMEDACRLTVALRNILDWTCLPSGEIVAKDGSGYPEGYHYQDTFFDFYNYAGIHRPVKLYTTPRRYIEDIVIQTSLKNDFTEAVISCSITGTDSVKRILILDEDGNAVAEKKNAGNQTELTVQEPKLWQPGRAYLYRLRVEGEEDVYTESFGIRTIEVTAKAFLINGQPFYFRGFGKHEDSDVHGRGMDLALNVRDFNLMKWMGANSFRTSHYPYSEEMMMLADREGFVLIDEIPAVGMCFWGEKKVFDGTRVNEKTLEHHLDTLKDLY…
ref019	775	Loop 2	4	TQH-----------------------------M	14	TASSSAMA-----STDAME	no			Bacteria	Firmicutes	Clostridia	Clostridiales	Lachnospiraceae			MRLTENFNKDWYFVKAADLSAAKTMEWESVTLPHTWNAADGQDGGNDYYRGTCLYIKDFRKPEFYEEGGLVFLEFCGAAMSAAVSVNGKQLGTHEGGYSTFRIDITEALQEENRICVAVDNSANDRVYPQKADFTFYGGLYRDVNLICVPASHFELEKDGTPGIKVTPVVQGDLAEVTVEAWICGTARSVHFSISSRSAADNGTAADNRLTLDAEVTDGKAAAVFTLENVHLWDGVEDPFLYTTAAELIEDGEAVDQVQSRFGCRTIAFDAEKGFFLNGRSYPLRGVSRHQDRAGLGNALTIKEHKEDMEIIKEIGANTVRLAHYQHAQEFYDLCDENGLIVWAEIPYITQHMPNGRRNTLDQMRELITQCYNHPSIVCWGLSNEITASSSAMASTDAM…
ref020	758	No Loop	4	SVM-----------------------------N	7	LIGGI------------SE	no			Bacteria	Firmicutes	Clostridia	Clostridiales	Lachnospiraceae	Blautia		MRNVIRLDHDWRFIQEDAGLPNILPESWKKIDLPHTWNAVDGHDGNGSYSRGKCWYARNFETPVHPLKGGRVFVEVLAAGQQAEVYVNGMKAAYHEGGYSVFRADVTGLCREAGANLLAISCSNEQKDRVYPQSADFTFYGGLYRGVNLISVPDTHFDLEYYGGPGLQVTPRPCEGGAVFELMSYIINPDENYTVLYTVRDAEGKEAAYACRPAQDSGTAIYVPDARRWEIDAPYLYTVTAILQRRNEAVDEVSIRVGVRDFSCDPQKGFFLNGKAVPLRGVSRHQDRLYKGNALTAREHYEDALIIKELGANSVRLAHYQHSQDFYDACDELGFVVWAEIPFISVMNQDPEAHLNCISQLKELIIQNYHHPSVCFWGISNEILIGGISEHLVENHREL…
ref021	645	No Loop	4	SRH-----------------------------M	8	TMYGK-----------HKK	no			Bacteria							MRKISTINDGWRFIKRSLSPAEAATADGEAIDLPYTWNGTDGQDGGNDYVRGAFWFVKRFKAPPAEADEDIYIEFKGVNSSALVYLNGKLVAEHHGGYSTFRANITQHLREENTLCVCADNRKNEAVYPQTADFTFYGGIYRDVSLIIVNKNRFDMDYYGASGIKITPAVNGADGEVVAEAYITGGGEVKITVYDKDGNTVASGASGERLTVKNARLWNGVADPYLYTLKAELTADGKIVDCITQRFGFRTFSFDPDKGFILNGKPYPLRGVCRHQDRPKRGNALTRADHDEDMRLIMETGANTVRLAHYQHDDYFYDLCDENGLVVWAEIPYISRHMPQANDNALSQMKELIYQQYNRASIVMWGVSNEITMYGKHKKDMLAFHKRLNAFVKEADPSR…
ref022	598	Mini-Loop 1	11	GINAG-GAQNPY----------------	7	DTE-HF-------------PQ	yes	26	MLYPKMNRSRMVFDLGGVWGFQTAGA	Bacteria	Firmicutes	Clostridia	Clostridiales	Lachnospiraceae			MLYPKMNRSRMVFDLGGVWGFQTAGADSWPHEWAQGSLPAPMTMAVPASYNDQKDDVNLRAHYGWAVYQRTFSIPEQAAGQRLWLRFGAVTHAAQVWIDETFLGEHKGGFLPFEFELTDYDTAGEHRLTVAVDNRVDFSTLPVGNEGGVAFFGSDNPGIPSIELAKTRCRPQNRPNFDFFNYAGITRPVVLYTTPWDYIRDITVIPGEDGDNGIVDYAVETQGRGEVRVTILDQGGRAVGFAAGDKGRITILNAKRWNPGEPYLYRAEVTFQNDDLYEVSFGIRTVKVEGDKFLINGRPFYFKGFGKHEDSFFHGRGLDQCLNVKDISLMRWLGANSFRTSHYPYAEEMYDLCDREGIVVIDEVPAVGINAGGAQNPYEAMRLKGHHGDVIRDMIARDK…
ref023	557	Mini-Loop 2	8	------RGLSLEQ-------------------M	9	ASDTEYGKE----------	no			Bacteria							MQEEDMIRTFSTHCLRKQEELTGRLWQFCPLQGESAGRQFLVPTPSCWENYPDFGLYRGEGRYSTRFQAEGNLLITCKGVSHTATLLLDGQVIARHYNAYTAFSALVRAVPEGMHTLEIIADNRFSEESALHVPNDYMSYGGVIRPVVLEQVGASYLEYLHVTPSFRDGQWHARVEAAIQNLCETQPVDMRITLAGQSLDFQGLTLPRGRSVHRAELSFDEVRPWLPESPVLYEIHAVLQKDGQPYDDLIDRFGFREINIEGRQILLNGSPLRIKGVCRHEDHPQFGCALPFAAMAGDLALIRHLGANSVRTAHYPNDEVFLDLCDEQGILVWEENHARGLSLEQMQNPHFERQAEQVIQEMVELHYNHPSIYIWGILNECASDTEYGKECYRRQFELL…
ref024	706	No Loop	3	NRV------------------------------	5	YSP--------------ED	yes	22	MMIKMKWCLLLLVLFSVSQGMA	Bacteria	Bacteroidetes	Bacteroidia	Bacteroidales				MMIKMKWCLLLLVLFSVSQGMAAGRTVLSFNDGWTFKKGPFTEDKVKFKEIFDREWDKVKIPHTWNARDMQQKYNQFYAGEAYYRKKFPVDAGLKEKRVFLRFEGVGQVMDLYLNGRYIGNHKGGYSACVFELSKALKYGQENELLVRVSNAASPEVIPVNHVLFGVYGGIYRPVWLVITDKLNIAVNDCASSGVYITQKDVSPQSARVNVRVKLENKELQPQKVLLENTIYDYSGKICLKKAQEIVVLPQGNQSFEQAFLLKKPHLWQGRKDPYLYKVVTRLKRDGQILDEIVQPLGIRKFEIVAGKGFYLNGEKYPMYGVCRHQDWWGLGSALTNEHHASDLAEIMGIGATTVRFAHYQQSDYIYSKCDSLGLIIWAEIPFVNRVSAQEGPNAKDQL…
ref025	755	No Loop	4	TVM-----------------------------N	7	LIGGI------------SE	no			Bacteria	Firmicutes	Clostridia	Clostridiales	Lachnospiraceae			MRKVIGLNQDWRFVREDVGLPDELPLAWQRVDLPHTWNAVDGHDGNGEYYRGRCWYARSFETPRQPLGGGRVFVEILAAGQQATVYVNGSEVTYHEGGYSIFRADITGLCREEGENLLVVACSNENKDSVYPQAADFTFYGGLYRGVNLISVPNTHFDLEYYGGPGLQVTPKPCESGGATFEMVSWVKNADENFTVMYSVRDEDGNETASAVRPADAAKVTVYVPDAERWNIDDPCLYTVTATLQRRNETYDEVTVRTGVRSFSCDPEKGFCINGRWTPLRGVSRHQDRLYKGNALTREEHYEDAWMIKELGANTIRLAHYQHSQDFYDACDDLGFVVWAEIPFITVMNQDPAAHLNCISQMKELIIQNYNHPSICFWGVSNEILIGGISEQLVENHKE…
ref026	731	No Loop	4	TMH-----------------------------T	8	TAASA-----------VDE	no			Bacteria	Firmicutes	Clostridia	Clostridiales				MLLNTGWTFVKTAAGPLEAAKASGETVTLPHTWNAADGQDGGNDYYRGTCWYVRELDRPALEEGGEAWLEFSGAAMTAEVYLNGEKLARHEGGYSAFRVDLTGCMREKNTLAVSVDNSDNDRVYPQKADFTFYGGLYREVRLICVPRAHFDLSYCGAPGIKVTPVVDLEKKSAQVIVETWQTGEGDVTIAAAGQSRTVSPVDGHAQAVFTIENVRLWDGVTDPYLYTAAASLPSGDQVSARFGCRKFEIDPQKGFLLNGRSYPLRGVSRHQDRKGAGNALTMEMHREDMAIVREIGANTLRLAHYQHAQEFYDLCDENGIVVWAEIPYITMHTKNGRANTLSQMEELVAQCYNHPSIAVWGLSNEITAASAVDEDLLENHRLLNELCHRIDKTRPTTMA…
ref027	886	Loop 2	4	DIV-----------------------------P	19	LLVTQRKYKTEAELKPVLE	yes	31	MEREKNTLPQKACHWMAAVIISLFVLPPVHA	Bacteria	Bacteroidetes	Bacteroidia	Bacteroidales	Bacteroidaceae	Bacteroides	uniformis	MEREKNTLPQKACHWMAAVIISLFVLPPVHAQRQTQTINDSWKFLKGECTAAADSAFDDSKWTSIHLPHTWNTDAYTEKDYYRGTGWYRRQLTLPQGWKEKQIILRLDAAGKSATIYINGKNVGEHAGGYTACSFNITPFLSFDTPNTLAVCVDNARQDIAPISGDFTFFGGIYRDVWLTAVPNQHFNLTNHGSDGLFISTPQVSEEQATLSIRGEVKNDAPEKATLELTHTIYRPDGTLLQTLKKNIQLKAGETYAFSNETTPVLKPELWTPETPRLYRVETTLRNRKTKTLLDQSNHYTAFRWFRFDGDEGFFLNGKPYKLRGICRHQDQKPIGPALTDEMHRRDFLLMKEMGANFIRISHYPQDDALLEMCDKLGMLAWEEIPIIDIVPDTPGYGD…
ref028	665	No Loop	4	EQA-----------------------------P	5	GGGGA--------------	yes	19	MKKILLVLALVLSQLPALA	Bacteria	Bacteroidetes	Bacteroidia	Bacteroidales				MKKILLVLALVLSQLPALASAGRRALPFNDGWSFYKVSAPGEVAEVTLPHCYNGVDGTRPDYYRGEAVYTKTFDAPATAKGERVFVRFEAVGFQATVKVNGVELGHHKGGFTAFCYELTDLLRPEGNVMEVTVDNRKDMTLAPINADFTMFGGIYRPVSLLVLPKVNITPLDYASPGVYFEQLEADEKSARAAVKVLVDGYTDKELAGMNLYVSLGRGGAATFSQSAHIIEHNGFKAFVDTLEVSQPSLWNGREAPALYNLSVSILNEEGTIQDRVEETVGFRTVTVDREKGLSLNGRPNNIRGVNRHQDRPGKGWAISEADHREDMELIKEIGANGIRLAHYPHAQYFYDLCDREGMLVWAEIPFVEQAPDTEEFAASTRSQLIELIRQNYNHPSIFC…
ref029	577	Mini-Loop 2	5	---------WNVH-------------------F	11	N--------DTDDRLKFMG	no			Bacteria	Firmicutes	Clostridia	Clostridiales				MESYVSETEQRVAFADTMIYDRFRKKESLNGIWHYAVDQYDTCMIHKWYEEKYYDDKGNLLPVDYSFDEWDTMNLPCCWNTFDKMYLLYEGSMIFTRKFFFERQREDERVLLKIGAVNYLCRVFLNKKYVGMHRGGSTPFYFDITDFLEHSNRILIQADSTRRDEQVPPAITDWFNYGGIYRDIEIIRVPKIHIKKFQISLEPGSDFKKIRTEIMLSETVNSTAVLTIDELEIKQEIMINNGKGEIIFEAFPKLWSPENPKLYQVTLSCENDVVSDRVGFREIQVKGMDILLNGKSIFLRGISCHEDSATNGKALTDEERRENICIAKELGCNFMRVAHYPHSERMAQLADELGILLWEEIPVYWNVHFKSEDTYQDAENQLCELITRDFNRASVIIWS…
ref030	426	No Loop	4	SEH-----------------------------M	8	TISTK-----------DKK	no			Bacteria							LTDAAGKTVAIGTGTDITLAVANVRLWDGVKDPYLYTCEVTLVVDGEEVDRVSARFGVRTFRVDPKEGFFLNGRPYPLRGVSRHQDWKGIGNAITKEHHDADMALIREMGANTIRLAHYQHDQYFYDLCDRYGMVVWAEIPYISEHMPNGRENTLSQAKELVIQNYNHPSIVVWGVSNEITISTKDKKDMLDNHRVLNDLYHELDPSRLTTLACYAMCGPFNRSAHITDLVSWNLYLGWYVPGLWLNDLWVGFFHLIYPKRPLGYSEYGCEAMPNLHSSKPRRGDHTEEYQCVYHEYLLKFFEKRPYMWATHVWNMFDFAADARDQGGEPGMNHKGLVTFDRKTKKDSYYVYQAYWSKSPVLHLCGRRYAQRAGDTTQIRVYSNQPSVALYINGKLAEE…
ref031	334	No Loop	7	NRVTGYE--------------------------	6	YQPHA-------------Y	no			Bacteria	Bacteroidetes	Bacteroidia	Bacteroidales	Bacteroidaceae	Bacteroides	sp. CAG:754	RHQDWWGLGSALTNREHDFDLAQIMDIGATTVRFAHYQQSDYLYSRCDTLGLIIWAEIPFVNRVTGYEAENAQTQLRELIRQSFNHPSIYVWGLHNEVYQPHAYTASLTQSLHDLAKTEDPDRYTAAVNGYGHADHPVNQNADIQGMNRYFGWYEKKLQDIEPWVEGLEKNYPWQKLMLTEYGADANLEHQTEYLGDALNWGKPFYPETFQTKTHEYQWSVISKHPYIIASYLWNMFDFGVPMWSRGGVPARNLKGLITFDRKIKKDSYYWYKANWSKEPVLYLTQRRNTNRERKETSVTVYSNIGVPTVYLNGKELTGIRNGYTDVHYVLDNV
ref032	518	Loop 1	25	GLFESLMNFMEAN--TG-KKTAFFEKET	5	DTS-N---------------E	no			Bacteria	Firmicutes	Clostridia	Clostridiales				IFLRFGCATHFADVYVNGQFAGRHEGGFLPFSIEITGMVEFDRKNRISVAVNNELSTENLPCGATVTLKNGRKKAAPYFDFYNYSGLHRSVKLVICPEEYIFDYSTAYKLENGDAKVHYQVETAGDGSVEVELLDEEGACAAKARGNEGVLAVKNARLWQVRDAYLYTIRIRLYRDGELADEYEDQIGIRTVEIRGTKFLVNGSPVYLKGFGRHEDSDIVGRGFHIGVMKRDFELMKWIGANSFRTAHYPYSEEIYQMADREGFLVIDEVAAVGLFESLMNFMEANTGKKTAFFEKETTPVLLKAHKKAIEEMIARDKNHPCVIAWSLLNEPDTSNEAAVPYFKEVFGIAHELDKQKRPRTFALIMNSVPDVCKCYQFSDIIALNRYYGWYVKGGYEIS…
ref033	743	No Loop	4	TMH-----------------------------M	8	TAASA-----------VNE	no			Bacteria	Firmicutes	Clostridia	Clostridiales	Lachnospiraceae	Blautia	[Ruminococcus] gnavus	MRKITELKDNWFFVKNAGDVQEAAAAEGTGVLLPHTWNALDGQDGGNDYHRGTCWYRRLLEKPELEAGEKAYLEFDGAAMTADVYLNGEKLAHHKGGYSRFRVDITEKLTTAENELVVAVDNSDNGTVYPQKADFTFYGGLYRMVRLVVVPEGHFAMEYHGGDGIKVTPVVTLAGEGKEAASATVTVEVYTEGGADVVTVTVAEETKQALVTEGYAKVEFELSKVHLWDGVDDPYLYTAKAELESGDAVTVRFGCRHFSIDPQKGFFLNGRFYPLRGVSRHQDCKGTGNALSREHHVRDMEIIREMGANTIRLAHYQHAQEFYDLCDENGIIVWAEIPYITMHMSGGRENTLSQMRELVIQNYNHPSIVCWGLSNEITAASAVNEELMENHRELNRLCH…
ref034	640	No Loop	4	SEH-----------------------------M	8	TISTK-----------DKA	no			Bacteria	Firmicutes	Clostridia	Clostridiales	Lachnospiraceae			MRKEKKLDGEWKFKGPDGVEKAVKLPHTWNALDGQDGGNDYYRGTCRYRTQFAMPEYDAAGERVYLEFRGVNASADVELNGRKVMHHDGGYSTFRADVTDSLEKQNLLAVSVDNSVNKTVYPQKADFTFYGGIYRDVLLRIVPVCHFEMDEYGAEGIRITPGVEGKDAKVRVQSSHKVPGASVHVSISDREGRLAAEGDGQDVTLSVPDAHLWNGVKDPYLYTADIQLILDGSVQDELHIPFGVRTFRVDPKEGFFLNGKPYPLRGVSRHQDWKGIGNAITTEHHDKDMELIREMGANTIRLAHYQHDQYFYDLCDRTGMVVWAEIPYISEHMPDGRENTISQMKELIFQNYNHASIVCWGVSNEITISTKDKADMLDNHRVLNDLCHELDPSRFTTLA…
ref035	677	No Loop	4	SEH-----------------------------L	8	TISTK-----------DRQ	no			Bacteria	Firmicutes	Clostridia	Clostridiales	Lachnospiraceae			MQTKKDTAGINHGKVMVFMPAYLQKGGIQARMLRKDIKLMENWLFTGRDGIQTPVSLPHTWNAADGQDGGNDYYRGTCLYETVFPKPEFDAQTQCVYLEFQGVNASASVECNGSHVISHDGGYSTFRADITSFLQDENRLSVKADNSVSDSIYPQKADFTFYGGIYRDVLLRIIPKDHFEMDYYGAQGIKVTPQVKGKNAQIRVESWHKAEGAKVSISLYDAGRNCVAQGSGTDVTLEIKDVHLWNGRRDPYLYTAKAELVKDGTVLDEVCVPFGVRTFRVDPRKGFYLNGRRYPLHGVSRHQDRKGIGNALLKEHHDEDMKLIREIGANTVRLAHYQHDQYFYDLCDRYGMIVWAEIPYISEHLPGGRQDTVNQMKELIFQNYNHPCIVTWGVSNEIT…
ref036	643	No Loop	4	SEH-----------------------------M	8	TISTK-----------DKA	no			Bacteria							MKLRTRININEGWSFTGPSGGTQRVNLPHTWNSIDGQDGGNDYWRGTCIYCRTFSKPEFTAEQRVYLEFQGVNASAKVELNGTFVGIHNGGYSTFRWDVTEFISDSNVLMVHVDNGINDRVYPQKADFTFYGGIYRDVSLIVVNKCHFDLDYLGGLGIMVTAKPVENYSKGEVQVKTWRNCEDGQVHISILDGAGKEAAAIDADSGKLDLPDVHLWDGIRDPYLYTVVATLAIGGETVDQVSARFGVRDFRVDPREGFFLNGRSYPLRGVSRHQDWKGLGNAITKEHHEADMALIREMGANTIRLAHYQHDQYFYDLCDQYGMVVWAEIPYISEHMPNGRANTIGQAKELVIQNYNHPSIVVWGVSNEITISTKDKADMLDNHRVLNDLYHQLDPTRLT…
ref037	468	No Loop	4	SVM-----------------------------N	7	LIGGI------------SE	no			Bacteria	Firmicutes	Clostridia	Clostridiales				SCDPEKGFIINGIKTPLRGVSRHQDRMYKGNALTKEDHYEDAMLIKELGANTIRLAHYQHSQDFYDACDELGFVVWAEIPFISVMNEDPAAHQNCITQLKELVLQNYNHPSICFWGISNEILIGGISEQLVENHKELNELCKRMDPTRLTTIAHVSMTPTDSPVHGITDVESYNHYFGWYGGKMEDNGPWFDRFHEEHPEISMGVSEYGCEGIVTYHGPEPACKDYSEEYQALYHEHMAKVLDERPWLWSSHVWNMFDFGCAARNEGGVAGRNNKGLVTMDRKTRKDSYYIYKAYWSQEPMVHLCGRRYAQRAGETTEIRIYSNQPTVSLFVNGELESVKSAEKVFVFSVALKNGFNTILAVAGGVKDSMAIEKVDKEPDIYVLPEVNERAEGVANWFR…
ref038	742	No Loop	4	SKH-----------------------------L	7	TMNG------------SDP	no			Bacteria	Firmicutes						LRNILNINENWNFTKEGKTEKVNLPHTWNGTDGQDGGNDYYRGTCCYEKEIAKDAMPEGDEIYIQFDGVNSSAKVYFNGKEIAVHHGGYSTFRARLENIKETNQIKVEADNSPNDFVYPQMADFTFYGGIYRDVTLIGVPKKHFDLDYCGAPGIMVTPVVKGSNAEVTIKAFCNTDAEVEFEITEGSEIIGTAKASGKNPEAAITIANAHLWNGIEDPYLYNATVKLMDNGSTADTLSARFGCRSFKMDPDKGFILNGKEYPLRGVSRHQDRPKIGNALLPEHHNEDIELIYEMGANTIRLAHYQHSQYFYDLCDEKGFIIWAEIPYISKHLTNGMENTKQQMTELICQCYNHPSIVTWGISNEITMNGSDPALIENHKMLNRLAHSLDKTRPTTIAAV…
ref039	776	No Loop	4	SVM-----------------------------E	7	LIGGI------------SG	no			Bacteria	Firmicutes	Clostridia	Clostridiales	Lachnospiraceae	Lachnospiraceae bacterium A2		MFLVEQTQNKSNANIKRRNHMRNIINLNQKWKFSKENGPLPEKMPESWQSIDLPHTWNSVDGHDGNGNYDRGCYWYAKTFETPRQPLKGGRVFLEVLAAGQQATVYVNGKGEFYHEGGYSLFRADITDACKEEGENLLAIACSNEKKSSVYPQSADFTFYGGLYRGVNLISVPDAHFDLEHWGSSGLMVSPSPCSNGGATFKLESWVVNADENFTVLYSVRDADGKEVASAVRPADSTEVEVYVPDAVLWDCEHPYLYTVTATLQRRNEAYDEVSARAGVRSFSCDPDKGFILNGIPTPLRGVSRHQDMLYKGNALTREDHYSDARMIKELGANTIRLAHYQHSKDFYDACDELGFVVWAEIPFISVMEKDPAAHQNCITQLKELVLQNYNHPSICFWG…
ref040	644	No Loop	4	SAH-----------------------------M	8	TISGK-----------YRA	no			Bacteria							MRRIIKLMEDWQFTYQGQKKRLIDLPHTWNAVDGQDGNNDYFRGTCYYEKRIPKPEYTDGERVYLQFHGVNASAKVIWNKAAILTHENGYATFRKDVTDLLQEQNELLVEADNGKNEKVYPQAADFTFYGGIYREVEFLIVPKIHFDLDYYGGPGIQVSTEVRGTTGFVKVRAYTNIGKEQLQREGMSIVLTLSDAKGETAGTAEGAEAVIEVPNAHLWNGVKDPYLYRLTAQIRQGETVIDEIGFACGIRTFSFDPDRGFFLNGESYPLRGVSRHQDWKGLGNAISYRHMEQDMELIREVGANTIRLAHYQHHQHFYDLCDQYGMVVWAEIPYISAHMPKGRKNTFFQIRELIVQNYNHPCIVTWGISNEITISGKYRADMLDNHHALQKFVKELDPG…
ref041	684	Mini-Loop 1	11	GPGGYR---D-KG------F------------V	5	KQA--------------GD	uncertain	32		Bacteria	Bacteroidetes						LNKKGFEMKVVFGLWTGLLLLVMTGGNLPAQVARDVISLNRSWKFTPGWEVRHQIFTEVNLPHTWNTDALSGKTDYYRGLGNYEKSVEVPESWKGKKVFLRFKGVNAVANVFINGKHALEHRGGYTAFVVDLTGRVNYGKKNTILVRVNNAIQLDVMPLVGDFNMYGGIYRDVDLIVTGPEHISLSDYASSGVYLLQEQVSGEKATVKAKVILEGRPGENAVLCIQVKEHSGKVVVEKSKDIVFDGKGLKIAELNLEISKPHLWNGRKDPYCYTAEAVVLKDGKEADRVTEPLGLRYFRIDPEQGFFLNGEHLKLRGVCRHQDHAETGNALSPQNHEEDMDIMLEMGVNAIRLAHYPQDKYMYDLCDRNGLVVWAEIPFIGPGGYRDKGFVDQSSFREN…
ref042	590	Mini-Loop 2	5	---------WAIR-------------------F	11	A--------DTDERLQFMS	no			Bacteria	Firmicutes	Clostridia	Clostridiales	Lachnospiraceae			MEKEKKYMSDIHLEDYTKQYEGKQANADTMVFDAGRKRDLLNGEWQYAVDQYDTCLRQKWYQERYFDENGYSLPVDYSFDQWPVMHLPCCWNTVEEKFLLYEGSMVFTRKFSYHNGGEAKVVLKVGAANYLCRVFLNGSYVGMHRGGSTPFYFDITEVLAAENRIVIVVDSTRRAEQVPTENTDWFNYGGLYRDIELLYLPHVFIRDFKIGLAADGTYGRIEARLTLSKPVSATAEISIEELGIKEQIAVTDGTGSVLLEAQPELWSPETPKLYRVEVTCMEDYIEDRVGFREIKVEQGEILLNGKPLYLRGISCHEDSVENGKALTDRERTENIRLAKDLGCNFMRIAHYPHSERMAKLADELGILLWEEIPVYWAIRFEREETYQDAENQLRELMIR…
ref043	428	No Loop	4	SVM-----------------------------N	7	LIGGI------------SE	no			Bacteria	Firmicutes	Clostridia	Clostridiales				VSRHQDMLYKGNALTREDHYNDACMIKELGANTIRLAHYQHSQDFYDACDELGFVVWAEIPFISVMNEDPAAHQNCITQLKELVLQNYNHPSICFWGISNEILIGGISEQLVENHKELNELCKRMDPTRLTTIAHVSMTPTDSPVHGITDVESYNHYFGWYGGKMEDNGPWFDRFHEEHPEISMGVSEYGCEGIVTYHGPEPACKDYSEEYQALYHEHMAKVLDERPWLWSSHVWNMFDFGCAARNEGGVAGRNNKGLVTMDRKTRKDSYYIYKAYWNKEPMVHLCGKRYAQRAGETTQIRVYSNQPTVSLYVNGKLSGVLTAEKVFVFTVQLEHGFNSIGASAGCCKDSMTIEKVDKEPEIYVLPEVNERAEGVANWFKLAGNLDLKAPMTFPEGKYS…
ref044	344	No Loop	4	SEH-----------------------------M	8	TISTR-----------DKK	no			Bacteria							ANTIRLAHYQHDQYFYDLCDQYGMVVWAEIPYISEHMPNGRENTLSQAKELVIQNYNHPSIVVWGVSNEITISTRDKKDMLDNHRALNDLYHQMDPTRLTTLACYAMCGSFNRSAHITDVVSWNLYLGWYVPGLFLNDLWMGLFHLLYPKRPLGYSEYGCEAMPNLHSSKPRRGDHTEEYQCVYHEYMLGCFDRHPYLWATHVWNMFDFAADARDQGGEPGMNHKGLVSFDRRIKKDSFYLYKAWWSEEPFVHICGSRYVDRAEEVTTVKVYSNQKKVALYANGTLIEEKFGDKVFEFKVPLSGQVELKAAAGDCTDSCVLRHVDTPNPSYKLQGKSSNSANWV
ref045	613	Loop 1	25	GLFESLMNFMEAS--SG-KKTAFFKKET	5	ETT-D---------------E	no			Bacteria	Firmicutes	Clostridia	Clostridiales				MTIQEEIEMLENSMLYPKTTASRRAVSLDGMWKFWLDENGTGEKDGFADGIPGEDRIPVPASFQDFYTEKNIREFAGDIWYEREVFVPGEWEGSQLFLRFGAATHRAAVYVNGRKITEHEGGFLPFCADITGVVRYQADNQIVVRVNNELTVTNIPCGETLTLPDGRKMNKPYFDFFNYSGLQRSVFLLALPKEYVFDFDLDYEIAGKDAFLHYQVKTTGEHETVLRLYDEQGREVAASAGKSGVMKVENARLWRVRDAYLYRLVIRILDGDALIDEYAQEIGIRTVEVKGTSILLNGEPVYLKGFGKHEDSDIVGRGFHIGVMKRDFELMKWIGANSFRTAHYPYSEEIYQMADREGFLVIDEVAAVGLFESLMNFMEASSGKKTAFFKKETTPMLLK…
ref046	770	No Loop	4	TSR-----------------------------S	7	LIGGI------------SE	no			Bacteria	Firmicutes	Clostridia	Clostridiales				MLKRRTDCGTKIGGCTMRKVIQLNEDWRFIRRDAGVPADLPRDWEHVDLPHTWNAVDGHDGRDGYDRGRYWYARSFLTPRQPLEGGRVYVEFPAAGQQAWVYVNGQEAAYHEGGYSAFRADITDLCVEEGENLLAVACSNKKNSAVYPQAADFTFYGGLYRGVRLISVPSTHFDLDYYGGPGLQVTPKPCEGGADFELVSWVVNGDEAFTVAYSVKDSEGREVAGAVRPAEQPRVWVFVPEARLWSTECPYLYTVTATLQRRNETYDEVTVRAGVRSFSCDPERGFVLNGTETPLRGVSRHQDWLYRGNALTREDHFEDARIIKELGANTVRLAHYQHSQDFYDACDEMGFVVWAEIPFITSRSPNPAAHQNCISQMKELIIQNYNHPSICFWGISNEI…
ref047	757	No Loop	4	SVM-----------------------------N	7	LIGGI------------SE	no			Bacteria	Firmicutes	Clostridia	Clostridiales	Eubacteriaceae	Eubacterium	sp. 14-2	MRNIINLNGEWKFSKENKKLPEVMPEGWESVELPHTWNAVDGHDGNGSYDRGCYWYARTFETPRQPLKGGRIFLEILAAGQQATVYVNGKGEYYHEGGYSIFRADITDACKEEGENLLTIACSNENKSSVYPQSADFTFYGGLYRGVNLISVPEAHFDLEHWGSSGFMVTPRPDGRGGAEFKLESWPVNVDENFTVQYSIRDAQGREVANAVRPADSTEVKIYVPDVTLWDCGNPYLYTVTATLQRRNEAYDEVAVRAGVRSFSCDPDKGFILNGIPTPLRGVSRHQDMLYKGNALTREDHYNDACMIKELGANTIRLAHYQHSQDFYDACDELGFVVWAEIPFISVMNEDPAAHQNCITQLKELVLQNYNHPSICFWGISNEILIGGISEQLVENHKE…
ref048	641	No Loop	4	SEH-----------------------------M	8	TISTK-----------DKK	no			Bacteria							MNLRTTINLNAGWTFTGPSGGPRPVALPHTWNAIDGQDGGNDYWRGTCVYEKGFPKPEFGADQRVYLEFRGVNASAKVELNGAEVGAHDGGYSTFRWDVTDLLQDENALTVHVDNSVNDRVYPQKADFTFYGGIYRDVLLLLVPKDHFELDYCGGEGLKITPGVDGKDGRVRVETFHHVEGAQVRVKLTDAAGKTVAIGTGTDITLAVANVRLWDGVKDPYLYTCEVTLVVDGEEVDRVSARFGVRTFRVDPKEGFFLNGRPYPLRGVSRHQDWKGIGNAITKEHHDADMALIREMGANTIRLAHYQHDQYFYDLCDRYGMVVWAEIPYISEHMPNGRENTLSQAKELVIQNYNHPSIVVWGVSNEITISTKDKKDMLDNHRVLNDLYHELDPSRLTTL…
ref049	722	No Loop	4	TQH-----------------------------M	8	TASGA-----------VTE	no			Bacteria							MRSIQNFNAGWSFTQNGETKPVTLPHTWNAVDGQDGGNDYWRGTAHYEKTFPRPALEEGGRAVLDFLGAAMTADVSLNGQKLAHHEGGFSTFRVDITDALANENVLMVEVDNSANGRVYPQKADFTFYGGLYRDVNLITVPATHFELCRDGTPGIKVTPIVDLERKTAAVTVETWQNGGTVSFTVNGETKAVSSVDGHAQAEFVIENVRLWDGLDNPHLYTAAAKLDSGDEVSARFGCRKFEIDPQKGFFLNGRSYPLRGVSRHQDRKGLGNAITLAQHREDMAFIREIGANTVRLAHYQHAQEFYDLCDENGLVVWAEIPYITQHMEGGRENTLSQMRELVTQCYNHPSIAVWGLSNEITASGAVTEDMLDNHRALNELCHRLDPTRPTAMADVFMLE…
ref050	611	No Loop	4	SEH-----------------------------M	8	TISTK-----------DKK	no			Bacteria	Firmicutes	Clostridia	Clostridiales				NLDGQDGGNDYWRGTCAYKKTFPKPDFGAEERVYLEFRGVSASAKVELNGALVGTHDGGYSTFRWDVTDLLKAENALTVHADNSRNDRVYPQKADFTFYGGIYRDVNLIIVSKYHFDMDHFGGPGIKVTAKPTENYTCSEIVVETWRNCDTGQVHIAILDAEGKEAGSADMPSVKLSLPNVRLWNGVKDPYLYTATATLTVNGETVDQISTRFGIRDFFVDSSEGFFLNGRSYPLHGVSRHQDWKGIGNAITKEHHDTDMALIQEIGANTIRLAHYQHDQYFYDLCDECGMVVWAEIPYISEHMPNGRDNTISQAKELVIQNYNHPCIVVWGVSNEITISTKDKKDMLDNHRVLNDLYHELDPTRLTTLACYAMCGPFNKSAHITDVVSWNLYLGWYVP…
ref051	534	No Loop	4	TLH-----------------------------M	8	TASGQ-----------VTE	no			Bacteria	Firmicutes	Clostridia	Clostridiales	Lachnospiraceae			APSADGHAQAEFTIENVHLWDGVDNPYLYTARAKLSSGDELAACFGCRSFAFAPDKGFLLNGREYPLRGVSRHQDREGLGNALTTKEHREDMDIIRELGATTLRLAHYQHAQEFYDLCDEYGLVVWAEIPYITLHMPNGRQNTLDQMRELITQCYNHPSIVCWGLSNEITASGQVTEDLMDNHRQLNKLCHAMDPTRPTTMAHAFMLEIDSPLIPIADLASYNLYFGWYLGDLEQNDSFFDEYHEKFPDRCIGFSEYGADANPQFQDARPEKGDYTESYQCVYHEHILNCIDQRPWMWATHVWNLFDFAADGRDEGGKHGVNQKGLVTMDRKLKKDAFYLYKAAWNKTEPFVHLCGRRYVDRPEAETEVKVYSNQNQVTLLVDGKPLDTKTGSRVFTFQ…
ref052	523	No Loop	4	SVM-----------------------------S	7	LIGGI------------SE	no			Bacteria	Firmicutes						HPYLYTVTAVLQRRNEAYDEVTVKAGVRSFSCDPQKGFIINQVPTPLRGVSRHQDQLYKGNALTREDHYEDARIIKELGANTIRLAHYQHSQDFYDACDELGFIVWAEIPFISVMSKDPAAHQNCITQMKELILQNYNHPSICFWGVSNEILIGGISEQLVENHKELNALCKELDPTRLTTIAHVSMTPVDSPVHNITDVESYNHYFGWYGGKMEDNGPWLDNFHKAHPEICLGVSEYGCEGIITYHGPNPACKDYSEEYQALYHEHMAKVLDERPWLWSSHVWNMFDFGCAARNEGGVAGRNNKGLVTMDRRTKKDSYYIYKAYWNREPMVHLCGKRYAQRAGETTQIRVYSNQPTVSLFVNGELAHVMTADKVFVFDVALKDGFNSILAQAGGCKDS…
ref053	339	No Loop	4	SAH-----------------------------M	8	TISGK-----------YRA	no			Bacteria	Firmicutes	Clostridia	Clostridiales				IRLAHYQHHQHFYDLCDQYGMVVWAEIPYISAHMPKGRKNTFFQIRELIVQNYNHPCIVTWGISNEITISGKYRADMLDNHHALQKFVKELDPGRPTTLACYAMCHPFHPVSKITDLVAWNLYLGWYVPGLFLNDLFLKFYHWKYPGRCLGYSEYGAEAMPNLHSARPKRGDHSEEYQAKYHEYMLKCFARHPFLWSTYVWNMFDFAADARDQGGEPGMNHKGLVTFDRKIKKDSFYIYKAWWSSEPFVHLCGKRYRYRTEKVTRVTVYSNQTQVALYNNGTLVGVLTGEHAFHFRVRMEAENHLEAKAGKWSDTAVIYKTDQPRAEYKVKKGKSRNWV
ref054	272	Mini-Loop 2	8	------RGLSLEN-------------------M	9	ASHSEYGKE----------	no			Bacteria							LPYAAIAADIELIRHLGANSIRAVHYPDDEIFLDLCDEQGILVWEENHARGLSLENMQNPNFEPQAEAVIREMIPLHYNHPCIYIWGILNECASHSEYGKECYGKQYDIIRSLDASRPRSSASCQFKTDICLGLPEVVSYNIYPLWYHDTPPAEYLDDLYRWVQDETEGSGKPFLITEIGAGAIYGCRNNHHAKWTEEYQAQALEKQLAAVLEHEGCSGVYVWQFCDVRISDEWFGGRPRTMNNKGIVDEYRRRKLSYDVVKRIFESYPDYF
ref055	218	LoopNoCoverage					no			Bacteria							GIRTFEHHKEVIRDVISRDRNRACVVMWSIANESDSAGKGAYEYFKPLYELARSLDPQKRPCTIVSVQMADYKNDCTLRLSDVFCLNRYYGWYTCGGDLQAAEDMCREEMEFWNAQGKPFMFTEYGADTMTGLHDTTPVMWTEEYQVDYYKANHRVVDAMENFVGEQVWNFADFATSQGLMRVQGNKKGLFTRDRRPKLAAHYFRERWTNIPDFGYKK
ref056	643	No Loop	4	SEH-----------------------------M	8	TISTK-----------DKA	no			Bacteria							MELRTRININEGWSFTGPRGGTQRVNLPHTWNAIDGQDGGNDYWRGTCIYCKSFPKPEIAAGQRVYLEFQGVNASAKVELNGTLVGIHNGGYSAFRWDVTESISDSNVLTVHVDNGVNDRVYPQKADFTFYGGIYRDVSLIVVNKCHFDLDCLGGSGIMVTAKPIENYSKGEVQVKTWRNCEDGQVHISILDGAGKKVSAIDADSGKLDLPNVHLWDGIRDPYLYTVVATLAIGGETVDQVSARFGVRDFRVDPREGFFLNGRSYPLRGVSRHQDWKGLGNAITKEHHEADMALIREMGANTIRLAHYQHDQYFYDLCDQYGMVVWAEIPYISEHMASGRDNTIGQAKELVIQNYNHPSIVVWGVSNEITISTKDKADMLDNHRVLNDLYHQLDPTRLT…
ref057	782	No Loop	4	SQH-----------------------------L	8	TMNGA-----------GNP	no			Bacteria							NDRYSHNRHILPKSGSKAAWLGARRNAQKGMAMKKICWNEGWQFSKTAGMDSQGGERNAAGQGDWEAVNLPHTWNGTDGQDGGNDYYRGTCCYRKVLKKEQAEGQEVYLEFEGVNSSADLYLNGELLAHHDGGYSTWRCNLTGALQEENEVRVLVDNAPNDHVYPQMADFTFYGGIYRNVSLLYVGKARFDLDYFGGPGVAVTPTIEGKDARVRVNAYVSGTKGTEKLHFTIWDGEEKVAEAETTAANPAVDMRIENVRLWNGRRDPHLYTLKAVLRDGETELDERETRFGCRSFAIDPEKGFILNGESYPLRGVSRHQDRPKKGNALSKGDHQEDMDLICEMGANTIRLAHYQHDQYFYDLCDEKGMVIWAEIPYISQHLEKGRDNTVSQMKELVIQN…
ref058	736	No Loop	4	SVH-----------------------------M	7	GVGGV------------TE	no			Bacteria	Firmicutes						MRRVIDINENWEFVKEGKSERVDLPHCWNAVDGQDGGNDYYRGVCLYGKELPKVERGADERVYLEFEGANAIAEVSVNGTKLCRHEGGYSAFRVDITEALGEENRIEVLVDNGPSDSVYPQKADFTFYGGIYRDVRLIIVPETHFDLDYYGAPGIQITPKVNGADAEVTVLAYVKGDAEGVRVTVNGLTSIEAARISESEGNVQVWEAKLLLTNVHLWNGRKDPYLYHADAELTVGGVAADRVGADFGCRTFSFDPERGFFLNGEPYPLRGVSRHQDFAGVGNAVTRQMQDLDMELILETGATSVRLAHYQHSRYFYNLCDRRGLIVWAEIPYISVHMPGGRANTVSQMRELIAQNYNHPSIVLWALSNEIGVGGVTEDLLENHRILNDLAHSMDSTRL…
ref059	732	No Loop	4	TMH-----------------------------M	8	TAASA-----------VNP	no			Bacteria	Firmicutes	Clostridia	Clostridiales	Lachnospiraceae			MRKIVSLNQNWQFCQEGRSSLVNLPHTWNAVDGQDGGNDYFRGVCQYTRSLPRPRMDNGSRVFLEIKGAAMSAQVWINGILLATHQGGYSTFRADLTDYLKDENELAISVDNSDNDTVYPQKADFTFYGGLYRDVNLIIVPGVHFDLSYCGAPGIRVTPIVDLETGSASVTVETWQTGAGDVTFTVDGKSRTVPGKNGHACAEFLIQNVRLWDGPADPYLYTATAMLDSGDEISARFGCRTFSIDARKGFFLNGRSYPLRGVSRHQDHKGTGNALTREHHIRDMEIVRELGANTLRLAHYQHSDDFYDLCDENGIIVWAEIPYITMHMKNGRENTLRQMEELIAQCYNHPSIAVWGLSNEITAASAVNPDLLENHRLLHELCHRMDPTRPTAMANVFML…
ref060	609	Loop 1	28	GFVKRSGMAMFENAGSGVKPKSFFAADS	5	ESI-S---------------E	no			Bacteria	Firmicutes	Clostridia	Clostridiales				MESMLYPKMTRTRRVLDLDGMWKVYFDFDNRKADYSKGIPGKDYIPVPSSFADLYTEKRYREFCGDVWYETEFMIPQEWQGMRLEIRFAAAAHRAVVYFNGERVTEHEGGFTPFGADISERARYGEKNLLVVKVNTELRATSLPNGETKRLQNGAQMAVPYFDFFNYTGIQRSVKLVATPFTRIADYDLTYELSGSDGTVNYHVFVQNLKENQETELEIRDEEDRQVASERGEEGRVKIADVRLWQVRDAYLYRFIWRVWEDGKLVDEYEEPIGIRTVEISGTDILVNGKPVYLKGFGRHEDSPVNGKTFAPCYLKRDFELMKWMGANSFRTSHYPYAEETYQEADREGFLVIDEVPAVGFVKRSGMAMFENAGSGVKPKSFFAADSTPELLENHVAVL…
ref061	502	No Loop	4	SVM-----------------------------D	7	LIGGI------------SE	no			Bacteria	Firmicutes	Clostridia	Clostridiales				VRVKAGVRSFSCDPERGFCINGAWTSLRGVSRHQDRLYRGNALTKEEHYEDAELIKELGANTIRLAHYQHSQDFYDACDELGFIVWAEIPFISVMDPDPAAHENCISQMKELIIQNYNHPSICFWGISNEILIGGISEKLVENHRELNRLCKELDPTRLTAIAHVSMTPEDSPMHGITDVESYNHYFGWYGGRMEDNGPWMDHFHETHPDICLGLSEYGCEGIITYHGPNPACKDYSEEYQALYHEHMAKMLEERPWIWSSHVWNMFDFGCAARDEGGVAGRNNKGLVTMDRKTKKDSFYIYQAYWSKTPMLHLCGRRYAQRAGETTEIRVYSNQPSVALYLNGKLADEKSADKVFVFRVALEEGQNIVTAVSRGLKDSITLEKVEKEPDIYVLPEVNE…
ref062	274	LoopNoCoverage					no			Bacteria	Firmicutes	Clostridia	Clostridiales				FVVWAEIPFISVMSPDPAAHENCITQLKELVLQNYNHPSICFWGISNEILIGGISEQLVENHKELNALCKELDPTRLTTIAHVTMTPEDSPVHHITDVESYNHYFGWYGGKMEDNGPWLDAFHEKHPDICLGVSEYGCEGIITYHGPKPACKDYSEEYQALYHEHMAKVLDERPWIWSSHVWNMFDFGCAARDEGGVAGRNNKGLVTMDRKTKKDSYYVYQAYWSKSPVLHLCGRRYAQRAGDTTQIRVYSNQPSVALYINGKLAEEKAAEKVF
ref063	755	No Loop	4	SVM-----------------------------N	7	LIGGI------------SD	no			Bacteria	Firmicutes	Clostridia	Clostridiales	Lachnospiraceae	Lachnospiraceae bacterium M18-1		MRNIINLNQDWRFIQEDAGLPKKLPEDWQHINLPHTWNAVDGHDGNGGYARGRFWYAKSFRKPVQPLAGGKVYVEIPAAGQQASVYVNGTEVISHEGGYSAFRADITKLCREEEDNLLVIACSNENKSSVYPQSADFTFYGGLYRGVNLISVPETHFELEYYGGPGIQATPRPCEDGGAMFELESWVVNGDENFTVMYSIQDARGKEVAAGVRPSDDTKVTLYVPEARLWEMDSPYLYTVKALLQRRNEAYDEVAVRAGVRSFSCDPQKGFIINGKEIPLRGVSRHQDLLYKGNALTREEHYEDARIIKELGANTIRLAHYQHSQDFYDACDEMGFVVWAEIPFISVMNPDPDAHQNCISQMKELIIQNYNHPSICFWGISNEILIGGISDQLVENHKE…
ref064	735	No Loop	4	RLIE-----------------------------	7	AMFGE------------TD	no			Bacteria	Firmicutes	Clostridia	Clostridiales	Lachnospiraceae			LREIRNFNDGWGFKKGNCEAPETFFPADAEPVTLPHTWYEDGEYYQGDACYQKLFPWKKEPGKRVFLSFEGVDKSCRVYLNGAKAGEHQGAYSTFRMDITEALRNGNNLLTVLVNNEKGTDVNPISGDFTLFGGIYRDVKLILTPEIHFDPVWYGTDGVTASAVLTEDGTGKVEVKARTVVPEGMEADLEVSLWDADGNCVCIETQKKEQAVLRVSDPVCWDGTKSPCLYTLKAALRSGETIEDLVELQIGFRRIAMDPEQGFFLNGRHLKLNGVAKHQDTAGKFSAAGEEDWQRDLALIREIGANAVRLSHYQHPQRFYDLCDSSGLIVWTEIPMLRLIEKETLVNNAEEQLKELILQNMHHPSICFYGVENEIAMFGETDFMHQEVKRLHELAKSLD…
ref065	643	No Loop	4	SRH-----------------------------M	8	TMFGK-----------HKK	no			Bacteria							MRRTVNLNEGWKCVKARTTDADILEKNGEEINVPHTWNNIDGQDGGNDYFRGAYTYLKNIIAPDISPDEAVFLEFKGVNASAVAYFNGEEVANHDGGYSTFRAEITPLLKESNRLIVQVDNRVTETVYPQTADFTFYGGIYRDVNLIVTDKTHFDLTHFGGKGIKVDTKILQGEAHITVTTYSNGGDAKITIYDADSEKVAEVESGKTITLKNFTAWDGVDNPYLYRAVAELYEGGELKDKVETNFGIREFYIDAQKGFFLNGRSYPLRGVCRHQDRKGLGNAITKAEHDEDLALILESGANTVRLAHYQHDDYFYDLCDKFGLVVWAEIPYISRHMPQAHANAEEQMKELIIQQYNHPSIVVWGISNEITMFGKHKKDMLKRHRQLNELCHKLDPDRL…
ref066	455	Loop 2	4	TQH-----------------------------M	14	TASSSAMA-----STDAME	no			Bacteria	Firmicutes	Clostridia	Clostridiales	Lachnospiraceae			EALQEENRICVAVDNSANDRVYPQKADFTFYGGLYRDVNLICVPASHFELEKDGTPGIKVTPVVQGDLAEVTVEAWICGTARSVHFSISSRSAADNGTAADNRLTLDAEVTDGKAAAVFTLENVHLWDGVEDPFLYTTAAELIEDGEAVDQVQSRFGCRTIAFDAEKGFFLNGRSYPLRGVSRHQDRAGLGNALTIKEHKEDMEIIKEIGANTVRLAHYQHAQEFYDLCDENGLIVWAEIPYITQHMPNGRRNTLDQMRELITQCYNHPSIVCWGLSNEITASSSAMASTDAMEDLLENHRLLNDLCHSMDAVRPTTMAHVFMLETDSPLLEIPDINSYNLYFGWYVGEMGQTDEFFDEYHKTYPDRCIGFSEYGADANPQYQSAEPDKGDYTESYQAV…
ref067	755	No Loop	4	SVM-----------------------------N	7	LIGGI------------SE	no			Bacteria	Firmicutes	Clostridia	Clostridiales				MRNLINLNRDWRFIREDAGLPEALPEGWEAVDLPHSWNAIDGQDGNGSYARLKCWYAKTFKTPVQPLGGGRVYVEVLAAGQQASVYVNGREAVYHEGGYSAFRADVTDLCNKEGENLLVIACSNENKSNVYPQAADFTFYGGLYRGVNLICVPDVHFDLDYYGGPGLQVTPKPSVGGGAIFECASWVTNPDENYTVMYSVKDAEGREVASAVRPADDTKVTLYVPDAVRWGIDNPYLYTVTAILQRRNEAYDEVSARVGVRSFSCDPEKGFIINGIKTPLRGVSRHQDRMYKGNALTKEDHYEDAMLIKELGANTIRLAHYQHSQDFYDACDELGFIIWAEIPFISVMNPDPAAHQNCISQLKELIIQNYNHPSICFWGISNEILIGGISEKLVENHKE…
ref068	748	No Loop	4	KLTG-----------------------------	7	AMFRD------------EA	no			Bacteria	Firmicutes						MNHNKTDLNRHWLFRKIPGKDIREISPADPDIRREPAETVTLPHTWYRDGDAYEGLTLYEKTFPVSFSGDQRVFLHFDAADRWAEYYVNGHFAGAHQGGYSAFASDITEWTRSGQENHLMVFVDNRSFDVISPVFGDFTVYGGLYRGVSLTVTENCCFDRSWHGTDGLIIRTATDADGSGIIHTTAYLLGTDGKHVEICYTVLDHDNHPAASLCVPGEAETLTDIRVGHPRFWNGKSSPILYTLRAELRVNGHVTDSLTIPFGFRTAFIHPERGFFLNGTHLPLHGIARHQDFSGCFCATDRDRQEKDMALILETGANAVRLSHYQHPQHTYDLCDKNGLIVWAEIPMLKLTGSEALFENACCQLRELILQNLHHPSICFWGIQNEIAMFRDEADMHDK…
ref069	594	Mini-Loop 1	11	GINGG-GAHDPY----------------	7	DTE-HF-------------PQ	no			Bacteria	Firmicutes						MNQARSVIDLSGVWGFRLGTDEEPGEHIEKLEKPEVIAVPASYNDQKDDPAYRHHYGWACYQREIVVPAYMKDERRVLRFDAVTHNAKIYLNQRLVLTHKGGFLPFEIDITGLIPAGEKALLSVAVDNRVNHGTLPVGNEDVAFFGSDNPGIPSVESAKQARKKQNFPNFDFFNFSGIHRPVRIYTTPASYIEDIVLVPDISGTDGIVSYEVRTGGAHSDKEVAVKILDEDGNCVASAAGREGTVTIPDARLWWPFPGTPYLYRAEVTYGGDIYEESFGIRTVKVEGSSFLINGEPFYFKGFGKHEDSPFHGRGLDVCLDVKDINLIHWLNANSFRTSHYPYAEEMYALCDREGIVIIDETPAVGINGGGAHDPYQTYGVKGHHEEVIRDLVARDKNHP…
ref070	597	Mini-Loop 2	5	---------QNID-------------------F	11	S--------PSKSRNSFLK	yes	21	MKKKLVYLFLLLWGCCNQVQI	Bacteria	Bacteroidetes	Bacteroidia	Bacteroidales	Bacteroidaceae	Bacteroides	intestinalis	MKKKLVYLFLLLWGCCNQVQIARAQFAMTNVYGRKYVLLNGKWDVIIDPYLHGHKDSIYKDKPLKSKSDFKEYAFEGGVRLNVPGDWNSQYPELKYYEGTVWYARHFSIKRSSDENVFLYFGAVNYQCTVYLNGTKVGEHEGGFTPFQINITDYIVSGDNFLVLEVNNYRNKDAIPALLYDWWNYGGITRNVMIVKTPQLYIDHYFIQLDKYKPDLVHVKVQLSEKRVNENIRITIPALNVLRQLSTDSTGMAQTSIKVKRLQRWSPQTPQLYLVQLATRSDTIKEELGFRNLYVKGKQIYLNGSPVFMKGISFHEEIAQRQGRAFSQQDAVALLSEAKALGANLIRLAHYPQNEYIVRLAEKMGFMLWEEIPLWQNIDFTSKATLQKALTMHSEMIMR…
ref071	675	Mini-Loop 1,2	11	GPGGYA---Y-TG------Y------------V	12	LITDEKTF--Q-----AYD	no			Bacteria	Bacteroidetes	Bacteroidia	Bacteroidales	Bacteroidaceae	Bacteroides	intestinalis	MLVAELLLCSISYAKTSPRLFISLDKEWGYKPITSAVRKAPLIPVTIPHTWNAEYLPGQISYNREMMVYKRTLTISPEMEGKRLFLFFEGINSVADVFINYQTVAHHLGGYTAFCAEITDQVKKGKNDLEVWVSNAYRTDVLPINGDFNVYGGIHRPCHLIVTEENCISPLFFASSGVFVHQKNISKKKAEFVVESRLSLKGIKSNLKIRTTILDATGKTVKSQETEVTDEQLNQPMTIQNPVLWDAKHNPYLYTVNVELYDGNRLVDKVTEQTGFRYFSIDPDKGFFLNGKPYDIHGFCRHEDVEGKGSALLPEDYDKDIELIKEVGATGIRLTHYPHAKRMHDLCDRNGIILWAEIPFVGPGGYAYTGYVSNQGLHDNARQTLKELVYQNYNHPSIC…
ref072	861	Loop 2	4	DIV-----------------------------P	17	LLIAPTPD--KPEWPAVRD	yes	30	MNMHIALCLLTRKAFLILVSLAFFTFSASA	Bacteria	Bacteroidetes	Bacteroidia	Bacteroidales	Bacteroidaceae	Bacteroides	intestinalis	MNMHIALCLLTRKAFLILVSLAFFTFSASAQRMMKTINDGWDFRKDGETRWQPINLPHTFNLDAYSQRNYYQGKGEYRKKLSLPEIAPTKRYYLKIDAASKAADVKVNGQVAGSHAGGYSAFILDVTGLIREHNEIEITVDNARRDITPLWADFTFWGGIYRDVWLITTPEQHFNMANYGSTGVFVSTPVANEREGVVQVKAEVTNDADSRIRLKMQNRIYDAQGKLLQTNAQPFSLKAGETATVEYKSDVIDNPQLWTPEMPTLYRVVTAIVNAKTGEVLDEISNKIGFRWFSFDADKGFSLNGKPYKLRGVNRHQDQAPVGVAIDDEVNRRDIRQIKEIGCNFIRISHYPQDDALLDACDELGLLAWEEIPIIDIVPDTPGYDDHCEMNLVEMIRQH…
ref073	871	Loop 2	4	DIV-----------------------------P	19	LLVTQRRYKKEEELKPVLE	no			Bacteria	Bacteroidetes	Bacteroidia	Bacteroidales	Bacteroidaceae	Bacteroides	intestinalis	MILFLSQTVCAQHESKTINDGWKFHKGECETAASPAYDDSAWNSIHLPHTWNTDAYTEKKYYQGTGWYRRTLMLPQHWQGKQVFLKLDAASKAATIYINGKEVGEHNGGYTACTFDITSLCSFNSPNSLAIRVDNARQDIPPISADFTFFGGIYRDVWLTAVSKQHFHLTNHSSDGIFISTPQVSEEKGTILIRGEIKNDAVQKASLELEHIVYNPDGSIAQTQKQSIQIKGGELYSFHTETTPILSPRLWTPETPHLYRVESILRDKKTKVILDRSNHHTGFRWFGFDGKTGFSLNGKPYKLRGICRHQDQKPIGVALTDEMHRRDMMLMKEMGANFIRISHYPQDDALLEMCDKLGMLAWEEIPIIDIVPDTPGYAENCESNLREMIRQHYNHPSII…
ref074	594	Mini-Loop 2	5	---------QGID-------------------F	11	A--------PSEARNAFLK	yes	23	MKEKFLGWILFLITICNGQYVGA	Bacteria	Bacteroidetes	Bacteroidia	Bacteroidales	Bacteroidaceae	Bacteroides	intestinalis	MKEKFLGWILFLITICNGQYVGAQELLTNVYGRQYTFLNGKWNAIIDPYQQGRRTSIYKNRPLRNKADFKEYEFEGGLRLNVPSDWNSQLPELKYYEGTVWYARKFEVSKNQDENLFLYFGAVSYRCRVYLNGKEIGSHEGGFTPFQFNITDLVKAGENFLVVEVNNTRTVDAIPALSFDWWNYGGITRDVMLVRTPKVYISNYFIQLDKYKPDYIHATLQLSEQQAGQKVRIEIPELKIASEVQTDGQGMAKISFRAKKLERWSPQKPKLYQVTVSTATDHVKENIGFRNLSVKGTKIYLNDTPVFMKGISFHEEIAQRQGRAFSEQDAVALLSEAKELGANLVRLAHYPQNEYIVRLAEKMGIMLWEEIPIWQGIDFKNAETRMKAQKMYTEMVMRD…
ref075	746	No Loop	4	SAF-----------------------------L	7	TIGGE------------DP	no			Bacteria	Firmicutes	Clostridia	Clostridiales				MKMREIKAINSDWAFLKGDTKHHKVPKKAKKKWETVNLPHTWNALDGQDGGFDYHRGACWYFKEIEISPESGKQIFLEIPAASLSAEVYINENHVCTHKGGFSTFRVNITPFINPKKATKIAICVDNGESNKIYPQTADFTFFGGLYRGVNLLEVTDTHFDLEYAGGCGVMVTPTVNTDGSADVEIQSFEKNAEGYRVQYRIGNLVADKENPVIHIDEPHLWNGRKDPYLYTLDAQIVKNNIVIDSVSTKFGIRSFHIDAEKGFFLNGEPYPLHGVSRHQDRENMGWAITEKEHKEDMELIAEVGANTIRLAHYQHSQYFYDLCDEYGMIVWAEIPFISAFLKTPEARENTLLQMKELVVQNYNHPSVICWGISNEITIGGEDPELVENLNALNDLCHS…
ref076	777	No Loop	4	SVM-----------------------------S	7	LIGGI------------SD	no			Bacteria	Firmicutes	Clostridia	Clostridiales	Lachnospiraceae			MTSERLKRGAKSEIKGERRIMRNIIDLNQSWKFIQEDAGLPGELPGDWQSVDLPHSWNAVDGQDGNGSYYRGRCWYARTFKTPRQPLSGGRVYVEILAAGQQATVYVNGKEAVYHEGGYSTFRADVTELCVEEGDNLLVVACDNSNKSNVYPQSADFTFYGGLYRGVNLISVPNTHFDLDYFGGPGLRVTPKPCSECGGAKFELESWVTNPDENFTVMYSIEDAAGNEVACAVRPADDTKVIVAVPGARRWSVDDPYLYTVTATLQRRNEAYDEVSAMVGVREFSVDPQKGFFLNGELTPLRGVSRHQDRLYQGNALNWEDHYDDACIIKELGANTIRLAHYQHSQDFYDACDQLGFIIWAEIPFISVMSKDPAAHDNCVQQMTELIVQNYNHPSICFW…
ref077	678	Mini-Loop 1	14	DLIGGSGTFN-NP------D------------N	6	QNK-------------FDD	no			Bacteria							MDNAFAKAFDDASWATVNIPHTWNNIDGQNGTVGGKDINDTDYFRGDGWYRKKIFLDTDECDKIIYLRFQGANMQTEIFVNGIFVGNHKGGYTAFSFNITPQLKFGSENLIAIKINNERTDEIAPITADFTFYGGIYRELELIKKEKLHFSFGEHATRGIKISTPVVNEEKAICEISAVVENNTNADKDLNILAKIGADNIPAENPYINKTDFDNSISKRAEFSAELCSKITVAANTHKAVQFTFEIDNPHLWNGRKDPYLYGVSLEIEQDGRIIDTVVDSVGLRYFNIDKNEGFFLNGKSYPLRGVSRHQDREKLGNAITNNEHNEDFAIIYDMGVNALRLAHYPQAEYFYRLCDYYGIVVWAEIPVVDLIGGSGTFNNPDNLRKEFFNTTKQQLREM…
ref078	758	No Loop	4	STH-----------------------------M	8	TMSGE-----------STE	no			Bacteria	Firmicutes	Clostridia	Clostridiales	Peptostreptococcaceae	Romboutsia	ilealis	MRKVYNFNTKWAFSKDASEAPKEMPQKWYWVSLPHTWNDIDGQDGGNDLYRGTSFYAKELEKIDLPKADKYYLEFNGANSSATVYVNGKKLASHDGGYSTWRVNITDVLEDKNLFVVEVDNSQNDRVYPQNADFTFYGGLYRDVNILAVSNSHFDLEYYGGPGIKVTPEIVENNAKVEVEVFTTNTLENQKLNYILKDREGNVIAQKETSASETKVTFDIENVHLWHGKKDPYLYSAEVCLKENDEILDNVSTRFGCRTFKIDPELGFILNGEEYPLRGVSRHQDRWGVGNALLKEHHEEDMDMICEVGATTIRLAHYQHDQYFYDLCDEKGMVVWAEIPYISTHMPNGRENTISQMKELITQNYNHPSIVVWGLSNEITMSGESTEDLRENHVILNDL…
ref079	607	Mini-Loop 1,2	15	GMCFW-GEKKVFD--G---------------TR	12	DTG-E--DG----AVPYFK	no			Bacteria	Firmicutes						TAAHNKICGQKENTMLYPVLTESRGLIDLSGIWSFKLDDGKGFDEKWYESPLKEVVPMAVPSSFNDLMTETEDREHVGYVWYETNFAIPEGWSGKRIVLRFGSAAHHAVCWLNGQEIIRHKGGFLPFESDITELIEQGDGAKEPMEDACRLTVALRNILDWTCLPSGEIVAKDGSGYPEGYHYQDTFFDFYNYAGIHRPVKLYTTPRRYIEDIVIQTSLKNDFTEAVISCSITGTDSVKRILILDEDGNAVAEKKNAGNQTELTVQEPKLWQPGRAYLYRLRVEGEEDVYTESFGIRTIEVTAKAFLINGQPFYFRGFGKHEDSDVHGRGMDLALNVRDFNLMKWMGANSFRTSHYPYSEEMMMLADREGFVLIDEIPAVGMCFWGEKKVFDGTRVNEK…
ref080	701	No Loop	3	NRV------------------------------	5	YSP--------------TD	yes	20	MSIRTILLVASLALAAAVQG	Bacteria	Bacteroidetes	Bacteroidia	Bacteroidales	Bacteroidaceae	Bacteroides		MSIRTILLVASLALAAAVQGREVKNFNNDWEFRRGPFPEEPHTGATWWNGKWEKVNVPHTWNAIDMQTRVNDFYEGPAYYRKKFRMAAADSGKRCFLRFEGVGACADVYVNNRLVGSHKGAYSAFALEITGAVDYDGENIVVVRADNKSRPDVIPVNHQLFGVYGGIYRPVWLVTTEGVGIKVTDHGSPGVYVSQSNVSDKRADVRVRVKIDNGTAAPAPIVVETVIKDGAGRKVKSDRRQMDLTPQGTQTFTTDFVIEKPHLWQGIYDPYLYSVTTRLVSGGRVIDEVVQPLGLRRFEAIAGKGFFLNGKKYPMYGVTRHQDWWQKGSALTDREHDADLNAIMDVGATTVRFAHYQQSDRIYSRCDSLGLVVWAEIPFVNRVTGREWENAHSQLRELI…
ref081	683	Mini-Loop 1	11	GPGGYN---D-RG------F------------N	5	KTF--------------GD	yes	19	MRKTFLTLLLIAGAVATML	Bacteria	Bacteroidetes	Bacteroidia	Bacteroidales				MRKTFLTLLLIAGAVATMLAQRTVIPMNADWTFRFANKFSGKGERVDLPHTWNAADALSGRQDYYRGMGIYEKKIKPSAAWKGKRVYLRFEGANEKADVFVNSRFAGEHKGGYTAFVIEITPFLEADKENTVTVKVTNALDLEIMPLVGDFNMYGGIYRDVYLVAVDPLHISLTDYASPGFYLTQKKVTKENADVEAAVVVSNLGDNKAEGKLKITLTDGHKAIAEKSADFALGPDSTARIALDFAIGNPHLWNGREDPFIYTAVAEVTDASGKVTDRMEQPLGLRSFSVTSDNGFSLNGKPLRLRGVCRHQDRAERGNALLPVHHEEDAAIIREIGANAVRLAHYPQATYFYDLMDRDGMIVWAEIPFIGPGGYNDRGFNDIPAFRENGMQQLKEMIR…
ref082	798	No Loop	4	SVM-----------------------------S	7	LIGGI------------SD	no			Bacteria	Firmicutes	Clostridia	Clostridiales				MANMPDVIEAVRPAAGGKPLFWTDFGLSGGDRRVRSKNKEERTMRNLINLNRGWRFIKEDAGLPEHLPESWEKVDLPHSWNAIDGQDGNGSYARQKCWYARSFETPGQPLGGGRVYVEVLAAGQQASVYVNGREAVYHEGGYSAFRADVTDLCKEDGENLLVIACSNESKSNVYPQAADFTFYGGLYRGVNLISVPEVHFDLDYYGGPGFQVTPKTCVGGGATFECASWVANPDENFTVMYSVKDAGGREVAAAVRPADDTKVTLYVADAVRWDIDNPYLYTVTATLLRRNEAWDEVSARVGVRSFSCDPEKGFIINGVKVPLRGVSRHQDRMYKGNALTKEDHYEDARLIKELGANTIRLAHYQHSQDFYDACDELGFIIWAEIPFISVMSKDPAAHE…
ref083	584	Mini-Loop 2	8	------RGLSLEQ-------------------M	9	ASETEYGYE----------	no			Bacteria	Firmicutes	Clostridia	Clostridiales				MIRTFKTNKIRKVTELSDSLWRFSPCDGELAGKVYPVTVPCCWESLPDFAAYRGVGVFTKEFQAGGNIRLVFKGVSHTARVCVDGKEVGTHYNAYTPFSIVIKGLEQGIHRLEVYADNRFSEESALHVPNDYMSYGGISRGVVLEELKDAYIEYIHAIPVKEEDGWKVQAAVKVNSLSDRDLDFGLKLKLEGCGAVTENLTLKAGEETVIEKKIFAGDVEEWSMEITRLYEISAEISPVLADAPESEATAASAGVEGDCLKGAADGGICDDLTERLGFREVKTEGKDILLNGRKLRIKGFCRHEDHPMFGCALPFAAIQQDLQIARDLGANAMRTSHYPNDELFLDLCDEQGILVWEENHARGLSLEQMQNPNFERQAEDCIREMITAHINHPSIIIWG…
ref084	596	Mini-Loop 1	11	GINGG-GARDPY----------------	7	DTE-NF-------------PQ	no			Bacteria	Firmicutes						MNQARSIIDLSGVWGFRLGTDAEPEERVEKLESPEVIAVPASYNDQKDDAAYRHHYGWAYYQREIVVPAYMKNERRVLRFDAVTHNAKVYLNQELVMTHKGGFLPFEIDITDLIPAGEKALLSVAVDNRVNHGTLPVGNEDVAFFGSDNPGIPSVESAKQTRKKQNFPNFDFFNFSGIHRPVRIYTTPVSYIEDIVLVPDISGTDGIVAYEVRTGGAPLDKEVTVKILDKEGECVASASGRKGTVTIPQARLWWPFPGEPYLYSAEVTYGEDVYEESFGIRTVKVEGTSFLINGEPFYFKGFGKHEDSPFHGRGIDICLDVKDVNLIHWLNANSFRTSHYPYAEEMYALCDREGIVIIDETPAVGINGGGARDPYQNANMKEHHEDVIRDLVARDKNHP…
ref085	609	Loop 1	28	GFVKRSGMAMFQNAGSGVKPTSFFAADT	5	ESI-S---------------E	no			Bacteria	Firmicutes	Clostridia	Clostridiales				MISMLYPKMTRTRKVIDLDGMWKVYFDFENQGEDYSKGIPGKDYIPVPSSFADLYTEKKYREFCGDIWYETEFVIPEEWKGQRLEIRFAGAAHRATVYFNGRQVTEHEGGFTPFGADVSETAIYGEKNLLVVKVNTELRATSLPNGETKQLKNGTRMAIPYFDFYNYTGIQRSVKLVVTPFTRIADYDLTYEITGNDAAVNYRALVQNLKENQEVELEIRDEEDKKAASVKGESGRAEIANVRLWQVRDAYLYRFIWRVWEEGKLVDEYEEPVGVRTVEISGTDILVNGKPVYLKGFGRHEDSPVNGKTFAPCYLKRDFELMKWMGANSFRTSHYPYAEETYQEADREGFLVIDEVPAVGFVKRSGMAMFQNAGSGVKPTSFFAADTTPELLENHVNVL…
ref086	677	Mini-Loop 1	11	GPGGYN---D-RG------F------------N	5	KTH--------------GD	yes	19	MKKLIATALLLLGALHTWG	Bacteria	Bacteroidetes	Bacteroidia	Bacteroidales	Tannerellaceae	Parabacteroides		MKKLIATALLLLGALHTWGERITVPVNDNWRFRFAHQVNGEGRRVDLPHTWNAGDALAGNPDYYRGTGVYRRQLEIPKEWEGKRIFLRFEGANEIATVFVNDRFAGEHRGGYTAFVTDITDLIDRNGGKNMLTVKVNNALNLDIMPLVGDFNMYGGLYRGVSLVAVDPLHISLTDHASPGVYLTQRSVSREKAEVSAGVSVSNFNESDTDATLRITVSDGKRDIIDRAVPIRAAADSMTRAQVDFTIEKPRLWEGRRDPFIYTATARIVLADGTVADSVSQPLGLRYFSVTPDEGFSLNGIKLPLRGVNRHQDRAERGNALLPEHHREDAAIIEEIGANAVRLAHYPQADEFYSEMDRRGIVVWAEIPFIGPGGYNDRGFNDLPAFKENGRQQLRELIR…
ref087	303	No Loop	7	NRVTGQE--------------------------	6	YQPHQ-------------Y	no			Bacteria	Bacteroidetes	Bacteroidia	Bacteroidales	Tannerellaceae	Parabacteroides		FYLNGEKYPMYGVTRHQDWWGLGSALKNENHDFDLATIMDVGATTVRFAHYQQSDYLYSRCDSLGLIIWAEIPFVNRVTGQEAENCRNQLREMIRQSFNHPSIYVWGLHNEVYQPHQYTKELTQSLHDLAKTEDPDRYTVSVNGYGHMEHPVNLVADIQGMNRYFGWYEKKIQDIVPWIENLETKYPGMKFMLSEYGADANIAHQTEYLGESLNWGKPYYPETFQTKLHEYQWSVIARHPYIVASYLWNMFDFGVPMSDRGGVPARNMKGLITIDRKVKKDAYYFYKANWSEEPVVHITQRRL
ref088	254	Mini-Loop 2	5	---------QGID-------------------F	11	K--------PSAERDDFLM	no			Bacteria	Bacteroidetes	Bacteroidia	Bacteroidales	Bacteroidaceae	Bacteroides		IRLAHYPQNEYTVRMAEEMGIVLWQEIPIWQGIDFTDATTRSKAQNMLTEMINRDKNRCAVGFWGVANETKPSAERDDFLMSLLETGRALDTTRLYTAAFDLVEFDKERQLFSMNDPFTENLDVVAVNKYMGWYHDWPLAPDQAVWNVAPGKPLFISEFGGEALYGKHGDAEVKSSWSEDYQAQLYKDNLEMFKHIPNLRGTSPWILLDFRSPFRFHPHQGGEWNRKGLVSDQGQRKKAWYIMRDYYNQKKTEQ
ref089	414	Mini-Loop 1	14	DLIGGSGTFNNPD------N-------------	6	QNKFD-------------D	no			Bacteria							ILDTDTITLAPSESTTLTFEIDNPHLWNGRKDPYLYGVSLEIEQDGRIIDTVVDSVGLRYFNIDKNEGFFLNGKSYPLRGVSRHQDREKLGNAITNNEHNEDFAIIYDMGVNALRLAHYPQAEYFYRLCDYYGIVVWAEIPVVDLIGGSGTFNNPDNLRKEFFNTTKQQLREMINQNYNHPSIICWGIQNEIQNKFDDVMRPFTEELHSISKSEDKYRYTTMATNHRGAFNWKSDLMAWNVYPGWYGMSRKQLGYFMDRNRCNRPTGISEYGAGGNYLQHEIKPKKPKHNGQWHPEEYQTISHEAFLKSINERSYLWCTFVWNMFDFGSDGRNEGNRPGMNDKGLVSFDRKVKKDSYFLYQSNWSENPMVHITGKRLTERRKRTEIKIYSNCEAVTLYV…
ref090	596	Mini-Loop 1	11	GINGG-GAHDPY----------------	7	DTE-HF-------------PQ	no			Bacteria	Firmicutes						MNQARSVIDLSGVWGFRLGTDEEPGEHIEKLEKPEVIAVPASYNDQKDDAAYRHHYGWAYYQREIVVPAYMKNERRVLRFDAVTHNAKVYLNQELVMTHKGGFLPFEIDITDLIPAGEKALLSVAVDNRVNHGTLPVGNEDVAFFGSDNPGIPSVESAKQTRKKQNFPNFDFFNFSGIHRPVRIYTTPVSYIEDIVLVPDISGTDGIVAYEVRTGGAPLDKEVTVKILDKEGECVASASGRKGTVTIPQARLWWPFPGEPYLYSAEVTYGEDVYEESFGIRTVKVEGSSFLINGEPFYFKGFGKHEDSPFHGRGLDVCLDVKDINLIHWLNANSFRTSHYPYAEEMYALCDREGIVIIDETPAVGINGGGAHDPYQTYGVKGHHEEVIRDLVARDKNHP…
ref091	302	No Loop	4	TMH-----------------------------T	8	TAASA-----------VDE	no			Bacteria	Firmicutes	Clostridia	Clostridiales	Lachnospiraceae			AAAKLDSGDEVSARFGCRKFEIDPQKGFFLNGRSYPLRGVSRHQDRKGLGNAITLAQHREDMAFIREIGANTVRLAHYQHAQEFYDLCDENGIVVWAEIPYITMHTKNGRANTLSQMEELVAQCYNHPSIAVWGLSNEITAASAVDEDLLENHRLLNELCHRIDKTRPTTMADVFMLETDSPILDIPDVNSYNLYFGWYLGELEQNEEFFDEFHRKYPDRCIGFSEYGADANPQYQSAAPERGDYTESYQALYHEHMLKMIEERPWLWATHVWNLFDFAADGRDEGGKHGENQKGLVTFDRK
ref092	806	Loop 2	4	----------RGG-------------------L	19	DWPNDFSEFDKGAIRTFMK	no			Bacteria	Bacteroidetes	Bacteroidia	Bacteroidales	Tannerellaceae	Parabacteroides	goldsteinii	MAGKVPSKQKIRLTDNWEYLKGDLGGIWEVVRPASPGSPETVPIWQKVTLPHCFNAEDAVDPDVNYYQGPGWYKTLLTIDNPYADGRVVLDFEGAGQKTKVYVYTTLVGEHTGGYDGWSVDITEAVKSFMADDKLVKRFKGKIPLSIRCDNSRDLEMIPSDLSDFNLYGGLYRYLNLVYLPKASFEQIRLEPELSANRKEGSVKVKASFYNPMDIRKADVTVSVYDANRKQIFTQTIENVLPLGNQFLTEVKVKNPVLWDVDSPNLYTCELTINADGQTLTAEESFGFRQFEFQEKGPFFLNGRRILLQGTHRHEDHAGVAQAMTEDMMRTEMQLMKDMGVNFIRLGHYQQSDIILQLCDSLGILVWEEIPWCRGGLGGPVYKEQARRMLTNMIDQHHN…
ref093	705	No Loop	3	NRV------------------------------	5	YQP--------------HQ	yes	21	MNKRVLSLTLLLACLGLMTMQ	Bacteria	Bacteroidetes	Bacteroidia	Bacteroidales	Tannerellaceae	Parabacteroides	goldsteinii	MNKRVLSLTLLLACLGLMTMQAEGRKVESFNSGWSFKKAPAEKELAINAPKWDKGWSEVEIPHTWNAKDMQVQANSFYEGAAYYKKQYFFPAELKDKRVFLRFEGVGSCAEVFVNGMLATSHKGGYSAFACEISPLLKAGEENEIIVKADNKSRPDVIPVNHNLFGVYGGIYRPVWLVVTEPCNISVTDCASPGVYVTQKNVSKKQADVKVKVKLDNGTLQPVPVTLQNTIYDQEGKQVATHSQSFELSAQGEQAYESSFTIKKPTLWQGRENPYLYKVVSRLIKDGQVIDEMVQPLGLRKYEIVAGKGFYLNGEKYPMYGVTRHQDWWGLGSALKNENHDFDLATIMDVGATTVRFAHYQQSDYLYSRCDSLGLIIWAEIPFVNRVTGQEAENCRNQL…
ref094	265	LoopNoCoverage					no			Bacteria	Bacteroidetes	Bacteroidia	Bacteroidales	Bacteroidaceae	Bacteroides	caccae	LHNEVYQPHEYTAGLTQALHNLAKTEDPDRYTVAVNGFGHAEHAVNQNTDIQGMNRYFGWYEKKLQDIEPWVKGLEEKYPWQKLMLTEYGADANLEHQTEYLGDALNWGKPFYPETFQTKTHEYQWSVISKHPYIIASYLWNMFDFAVPMWSRGGVPARNLKGLMTFDRKIKKDSYYWYKANWSKEPVLYLTQRRNADRERKQTSVTVYSNIGTPIVYLNGKELTGIRKGYTDVHYVFDNVTLEQGKNVIRTVATHNGKEYTDEI
ref095	598	Mini-Loop 1	11	GINAG-GAQNPY----------------	7	DTE-HF-------------PQ	no			Bacteria	Firmicutes	Clostridia	Clostridiales	Lachnospiraceae			MLYPKMNRSRMVFDLGGVWDFQTAGADSWPHEWAQGPLPAPMTMAVPASYNDQKDDVNLRAHYGWAVYQRTFSIPEQVTGQRLWLRFGAVTHAAQVWIDDHYLGEHKGGFLPFEFELTDYTMSGEHRLTVAVDNRVDFSTLPVGNEGGVAFFGSDNPGIPSIELAKTRCRPQNRPNFDFFNYAGITRPVVLYTTPWDYIKDITVIPGVDGDNGIVDYAVETRGRGEVRVTILDQGGRAVGFATGAKGRITILNAKRWNPGAPYLYRAEVAFQDDDLYEVSFGIRTVKVEGDKFLINGRPFYFKGFGKHEDSFFHGRGLDQCLNVKDVSLMRWLGANSFRTSHYPYAEEMYDLCDREGIVVIDEVPAVGINAGGAQNPYEVMRIKGHHGDVIRDMIARDK…
ref096	438	Loop 1	23	GVNLSFGGGANFQ---GQKVGTFDKE--	5	DSG-A---------------E	no			Bacteria	Firmicutes	Clostridia	Clostridiales				QNHPNFDFFNYCGINRPVRLYTTPKDYIADITVVPSVDGKNAKLAYFVDTVGTGDCKVEVFDRKGNKVAEADGAEGVLEIKDVVLWQPLAAYLYDIRVTFGEDVYTLPYGVRTVRVEGTKFLINERPFYFKGYGKHEDTFPAGRGMNLPMNTKDISLMKWQGANSFRTSHYPYSEEMMRLCDEEGIVVIDETTAVGVNLSFGGGANFQGQKVGTFDKEHGVQTQEHHKDVIRDLIARDKNHACVVMWSIANEPDSGAEGAYDYFKPLYDLAREKDPQHRPCTLVSVQMMDAPDRDCTKDLSDVFCLNRYYGWYVGGPDLVGPEGALRRELEGWAKYNKPVIFTEYGADTVAGFHDTTPVMYTEEYQVEYYEMNHKVFDEFDCVAGEQAWNFADFATSQS…
ref097	875	Loop 2	4	NAV-----------------------------T	17	LLRPPYR--DSAQLAVYYK	yes	18	MRFLSVLFFALVSLAELS	Bacteria	Bacteroidetes	Bacteroidia	Bacteroidales				MRFLSVLFFALVSLAELSARERYTINEAWRFAQGSPYGAFLPAADDSAWPTVDVPHTWNAQDADDDEPGFYRGPAWYRKRFFLSGDAVSGQVYLCFEGVNQTACVYVNGHFAGRHAGGYTRFAVDITPFVSAGENLVAVEADNRHDPDMPPLSADFTFFGGIYRDVSLLLTHKVHITPTDMGSSGVYLSTPRVSAQSAEVDIRTLVANRSDRTARLRVEHRIFAPDGSEAARAGCPLVVEPGQVAEPVCRGIRIADPQLWDLDAPNLYRVLTRIVAEDGSELDCVSSSLGLRWFSFDPDKGFFLNGRPRKLVGTCRHQDYEGRGWALTDAMHERDIRLLKRMGGNFLRISHYPQDPVVLEMCDRLGILASVEIPVVNAVTESDAFLDNSVRMAREMIRQ…
ref098	732	No Loop	5	AIPDN----------------------------	7	AMMGE------------TV	no			Bacteria	Firmicutes	Clostridia	Clostridiales				MRKTIQIREGWRFGRAVDPSAAVPVAEGWQEIALPHVWNKENPKEEGPRLYANTLGLPALRDGERVYISFGAVAGRCTAWLNGVRIGVHSGGYSTFRFDMTAAAREGQNELLVLADNTRFDDIIPLGGDFSNYGGIYREVDVIVTPSTHFDPAYYGSEGVELDASSDGRVTLVPHIAGNTKGCEICYTILGGNETISLTVGCGTDPVELTVATPRLWNGRKDPYLYTLKASLLRDGETLDEVELPFGFRNTAIDAEKGFFLNGTHLPVRGVAKHQDWAGAACGTTREMQEKDIALICEMGANAIRLSHYQHPGYTYDLCDRAGLVVWAEIPLLAIPDNNDGLYKNAENQMRELILQNKHHPSICFWGVQNEVAMMGETVQMYGKIDKLNALAKELDPDG…
ref099	741	No Loop	4	TQH-----------------------------M	8	TASGN-----------VTG	no			Bacteria	Firmicutes	Clostridia	Clostridiales	Lachnospiraceae			MRTTENFNNGWYFVKAADMAAAQTMEWEKVTLPHTWNNIDGQDGGNDYYRGTCLYRKGFHRPHFWKTGDRAFLEFNGAAMTASVEVNGKFLKTHDGGYSTFRVDITDVMEEENQIYVAVDNSANDRVYPQKADFTFYGGLYRDVNLICVPGSHFELEKDGTPGIKVTPVIKGKDAEVHVVTWVCGKAERVHFSIEGEMAMDAEVMDGKAEAVFLMRDVHLWNGVQDPFLYTAKAELFADGEIKDCIQTGFGCRSFSFDKEKGFILNGRPYPLRGVSRHQDRAGVGNALTREMHWEDMEIIKEMGANTIRLAHYQHDQYFYDLADEAGMVVWAEIPYITQHMENGRQNTLDQMRELITQCFNHPSIVCWGLSNEITASGNVTGDLMENHRLLNELCHQMD…
ref100	739	No Loop	4	SVH-----------------------------M	7	GVGGV------------TE	no			Bacteria	Firmicutes						MRRIIYLNENWEFIKEGKREWVNLPHCWNAVDGQDGGNDYYRGVCLYGKALSKVECSQNDRVYLEFEGANSIAKVSVNGTKLCRHEGGYSAFRVDMTEALREENRIEVLVDNGKNDTVYPQKADFTFYGGIYRDVKLVIVPEVHFDLDYFGAPGIQVTPRVNGADAEVTVKTYVKGKAEAVRVTVDGFAPVEAANISESDGNINLWEAKLQLTNVHLWNGRKDPYLYHAGAELVVKGETVDRIETDFGCRSYSFDPNQGFFLNGQPYPLRGVSRHQDFADVGNAITKEMQDLDMELILESGATSVRLAHYQHSQYFYDLCDRKGLIVWAEIPYISVHMPGGRANTLSQMTELIAQNYNHPSIVLWALSNEIGVGGVTEDLLENHRILNDLAHSMDESRM…
ref101	590	Mini-Loop 2	5	---------WAIR-------------------F	11	A--------DTDERLQFMS	no			Bacteria	Firmicutes	Clostridia	Clostridiales	Lachnospiraceae			MEKEKKYMSDIHLEDYMKQYEGKQASADTMVFDAGRKRDLLNGEWQYAVDQYDTCLRQKWYQERYFDENGYSLPVDYSFDQWPVMHLPCCWNTVEEKFLLYEGSMVFTRKFSYRNSGEAKVVLKVGAANYLCRVFLNGSYVGMHRGGSTPFYFDITEVLAAENRILIVVDSTRRAEQVPTENTDWFNYGGLYRDIELLFLPDVFIRDFKIGLAADGTYGRIEARLTLSKPVSATALLSIEELGIMEQIAITDGTGSVLLAAQPELWSPQTPKLYRVEVTCMEDHVEDRVGFREIKVEQGEILLNGKPLYLRGISCHEDSVENGKALTDRERTENIRLAKELGCNFMRIAHYPHSERMAKLADELGILLWEEIPVYWAIRFEREATYQDAENQLRELMIR…
ref102	678	No Loop	4	SVM-----------------------------S	7	LIGGI------------SE	no			Bacteria	Firmicutes						RGVNSSARVLINGTEAASHDGGYSTFRADITDQLQSENTLTVYADNSPNDRVYPQKADFTFYGGLYRGLNLISVPEVHFELMYWGSNGLKVTATPTQCGGAEFALESWVVNADENFTVQYSICDADGREVGYCVRPADSTAVKLFVPDVRLWDCDDPYLYTVTAVLQRCNEAYDTVCARVGVRSFSCDPDKGFILNGVPTPRRGVSRHQDQLYKGNALTREDHYHDARIIKELGANTIRLAHYQHSQDFYDACDELGFIVWAEIPFISVMSKDPAAHQNCITQMKELILQNYNHPSICFWGVSNEILIGGISEQLVENHKELNALCKELDPTRLTTIAHVSMTPVDSPVHNITDVESYNHYFGWYGGKMEDNGPWLDNFHKAHPEICLGVSEYGCEGII…
ref103	816	No Loop	4	TMH-----------------------------M	8	TAASA-----------VNG	no			Bacteria	Firmicutes	Clostridia	Clostridiales	Lachnospiraceae			MRRVISLKEGWKFYQDGQCSQVALPHTWNAVDGQDGGNDYYRGVCRYVRELERPDMEPGSQVWLEVKGAAMTAQVRLNGELLATHRGGYSAFRVNLTEHLLDRNELDISVDNSDNDSVYPQKADFTFYGGLYRDVNLIVVPEAHFDLAYCGGPGIKVTPVVDLERGCAKVTVETWQTGTGDVRVALEGCGDTADGTGRKTAGEKKEADSSCHGADDERQRGKSKGSEIDSRTVASVNGHALAVFEIQDVRLWDGVDAPYLYTARAWLESGDEVSARFGCRRFEIDPQKGFLLNGRSYPLRGVSRHQDCRGVGNALAPEHHRRDMAIVREIGANTLRLAHYQHAQEFYDLCDEYGIVVWAEIPYITMHMKNGRANTLTQMEELIAQCYNHPSIAVWGLSN…
ref104	760	No Loop	4	SIM-----------------------------N	7	LIGGI------------SE	no			Bacteria	Firmicutes	Clostridia	Clostridiales				MFRRDDMRKVIELNEGWRFIREDAGLPAELPRDWERVNLPHTWNAVDGHDGKGDYYRGKCWYAKSFETPRQPLAGGRVYVEVLAAGQQAHVYVNGREVAYHEGGYSIFRADITDSCKGTGENLLAVACSNEDRSGVYPQAADFTFYGGLYRGVNLISVPSAHFDLDYFGGLGLQVTPKPCEGGASFEMESWVTGGDGDFTVAYSVLDAEGREVASAVRPVDSAKVTVHVPDAERWDMDNPYLYTVTATLQRRNEAYDQVRVRAGVRSFSCDPEKGFRINGAWTPLRGVSRHQDWLYRGNALTRKEHYEDARLIKELGANTIRLAHYQHAQDFYDACDEMGFAVWAEIPFISIMNPDPAAHRNCISQMKELIVQNYNHPSICFWGVSNEILIGGISERLV…
ref105	734	No Loop	5	GMPDG----------------------------	7	SMYGE------------SL	no			Bacteria	Firmicutes	Clostridia	Clostridiales				MRDIILLKDGWRFGITAAVEGESMPVLPETMETVSIPHVWNKDDPAKTGYCVYQYSFRGEDISGEKVFVEFGAVGEICKVWLNGQYIGTHRGGYSCFRFELTDALCKGENILTVFADNKKYEDSNPFGGDFNRYGGIYRDVTLISTGINHFDLLYSGSSGLEVETHADGTVHARARVVGEGKIVYSLLDGDQTVAQAEACPENPDVLMQITNPHLWNGRKDPYLYTIRGELYVNDVCQDQVSLNCGFRDCKITPDGGFFLNGKHIKINGVAKHQDRDQMGNGPTNAQLDDDMELIMEVGANAVRLSHYQHPQYFYDLCDKNGLLVWAEIPMLGMPDGNKAVVENAKQQMTELILQSKHHPSIFCWGIQNEISMYGESLELYSKTEELNTHTKSLDTSRY…
ref106	735	No Loop	4	SVYD-----------------------------	7	GIGGE------------SD	no			Bacteria	Firmicutes	Clostridia	Clostridiales				MRKIICWDSDWSFRKEGVPDWEAVSLPHTWNAFDGQDGGGDYYQGVGWYRKTFTMKPDGTQVYIRFGAVSKMATVICNGQTVGEHRGGFSAFTFDLTPHLRDGENEILVRADNSLNLPIYPRSADFTFFGGIYRDVQLICFDTKVHFDVTTFGTDALFVTPDAQGQVSISVYAPSGEAVALSLLDGLGNVVDSGKTISIDGKAQICLTVEHPMLWDGVEAPNLYTCMASIADDCISTSFGFRSFSVNPCEGFFLNGRSYPLHGVCRHQDRENLGWALTEKEHTEDMTLIREIGANTVRLAHYQQAPFFYDLCDQNGIVVWAEIPFISVYDDRREADDNLLTQLRELIMQNYNHPAICFWGIANELGIGGESDNMIHMLEELHCFAKELDGSRLTTIANV…
ref107	737	No Loop	4	TEH-----------------------------L	8	TVAGG-----------VTE	no			Bacteria	Firmicutes						MKKIEFNTGWYFSRQDIGENLTLAHGQAIALPHTWNAKDGTDGGNDYHRGRCWYVKKFPRPSLEAGEEAWLEFEGAAMTAVVTLNGTELIRHEGGYSTFRVELTPFLKFENLLAVSVDNSANETVYPQKADFTFYGGLYRDVNLLIVPNAHFALDRMGSPMLKVTPVVSEDLISATVAVEAWVSGSAESVVFTVDGQEQTASVSCGRAQAVFGLAHPHLWDGLDDPYLYTAYARIPNGDEAEVQFGCRRFAIDPERGFLLNNCPYRLIGAARHQDRARLGNALTRAEHEEDIATLLEMGATSVRLAHYQHAQYFYDLCDQRGLIAWAEIPCITEHLPTARANALSQMEELVSQCYNHPSIFCWGLSNEITVAGGVTEELVETHRQLNDLCHKLDPTRPT…
ref108	438	No Loop	4	SVM-----------------------------S	7	LIGGI------------SE	no			Bacteria	Firmicutes						YQHSQDFYDACDELGFIVWAEIPFISVMSKDPAAHQNCITQMKELILQNYNHPSICFWGVSNEILIGGISEQLVENHKELNALCKELDPTRLTTIAHVSMTPVDSPVHNITDVESYNHYFGWYGGKMEDNGPWLDNFHKAHPEICLGVSEYGCEGIITYHGPNPACKDYSEEYQALYHEHMAKVLDERPWLWSSHVWNMFDFGCAARNEGGVAGRNNKGLVTMDRRTKKDSYYIYQAYWTEEPMLHLCGRRYAQRAGETTRIKVYSNQPKVTLYLNGDAVEVQTGSKVFTFTVALKEGFNMVTAVAGDLKDSMTLEKVEKEPAVYSLPEDKEKAEGVANWFKLAGDLDLKAPMEFPEGKYSIRDTLGDIAECPEAMAMVSQAIKLATGRRVGPGEGMWI…
ref109	286	LoopNoCoverage					no			Bacteria	Firmicutes	Clostridia	Clostridiales				PSIVVWGVSNEITISTRDKKDMLDNHRALNDLYHELDPSRLTTLACYAMCGPFNRSAHITDVVSWNLYLGWYVPGLFLNDLWMGFFHFRYPKRPLGYSEYGCEAMPNLHSSKPRRGDHTEEYQCVYNEYMLNCFAKHPYLWATHLWNMFDFAADARDQGGEPGMNHKGLVSFDRKTKKDSFYLYKAWWSEEPFVYICGSRYVDRAEEVTTVKVYSNQERVALYANGELVEEKAGDKVFQFQVPLEGTVELEAEAGRFTDRCLIRRVDTPNPAYKLQGKSSNSANWV
ref110	389	LoopNoCoverage					no			Bacteria	Firmicutes						IQNYNHPSICFWGVSNEILIGGISEQLVENHKELNALCKELDPTRLTTIAHVSMTPIDGPMHGITDVESYNHYFGWYGGKMEDNGPWLDNFHKVHPEICLGVSEYGCEGILTYHGPAPACKDYSEDYQALYHEHMAKVLEERPWIWSSHVWNMFDFGCAFRDEGGVAGRNNKGLVTIDRKTKKDSYYVYQAYWTEEPMIHLCGRRYAQRAGETTCIKVYSNQPRVTLYLNGDPVEVQTGSRVFSFTVALKEGFNIITAAAGDVKDSMTLEKVEQEPSIYTLPEDKERAEGVANWFKLAGDLDLKAPMEFPEGKYSIRDTLEEIAKCPEAIAMVSEAIMLATGRKVCPGEGMWIMMKAATPEKLCKMGGAEMPEGFMESLNAKLIKFDKK
ref111	608	Loop 1	25	GLFESLMNFMEAS--TG-KRTAFFEKET	5	ETS-N---------------E	no			Bacteria	Firmicutes	Clostridia	Clostridiales				MLEYSMLYPKTTKLRRSVSIDGMWKFHIGSQNGDQGEAGFKNGIPGNDFIPVPASFQDFYTEKEIREFAGDVWYEKDVFVPGEWEGNKVFVRFGAATHRAVVYVNGKKIMEHEGGFLPFAADVTDTVHYNEFNKIVVRVNNELTVTNIPCGETILLPNGKKMNKPYFDFFNYSGLQRSVFLMAIPKESVFDFDLDYEISGKDALIHYHVQTTGEHPVELSLLDASGKVAARAEGFKGVMKVKDARLWQVRNAYLYRLVIRIRDGEQILDEYEQEIGIRTVKIEGTSILLNGKPVYLKGFGKHEDCDIVGRGFHSGVMKRDFELMKWIGANSFRTAHYPYSEEIYQMADREGFLVIDEVAAVGLFESLMNFMEASTGKRTAFFEKETTPVLLKAHKRAVE…
ref112	741	No Loop	4	SSH-----------------------------M	7	TIAGE------------SE	no			Bacteria	Firmicutes	Erysipelotrichia	Erysipelotrichales	Erysipelotrichaceae	Dubosiella	newyorkensis	MRQIININKDWAFSKLDGNNQVEQINVPHTWNAIDGTDGGNDYWRGQSSYRKLLDVPALDENEELYLEVNGANSTSKVVLNGKELAEHKGGYSTYRVNLTEELKNGNSLEILVDNTPNNEVYPQQADFTFYGGLYRNVNLIKVNKAHFALNYYGGTGIALTPVVLEDGKGELQVAAYTQNAQNGDTVTVCIKDAKGNTVACQTGTIQNNQVSFNIPIENIHLWDGVEDPYLYTADATLSRGEDKLDELAIRVGFRTFEIDPEKGFILNGHPYQLIGTARHQDWENLGNALEDQHHETDMAILKEMGTNTIRGAHYQHDQKWYDLADENGLIMWAEIPYISSHMANEAANENTKEQMRELVIQNYNHPSIFVWGLSNEITIAGESEDLLKNHQELNDLVH…
ref113	500	No Loop	3	SRH------------------------------	8	TMHGK-----------HRK	no			Bacteria	Firmicutes	Clostridia	Clostridiales				KPYPLRGVSRHQDRPNKGNALSRADHEEDMAIIKEIGANTIRLAHYQHDDYFYDLCDEAGMVVWAEIPYISRHMPEANDNATQQMRELICQQYNHPCIVTWGVSNEITMHGKHRKDMLAYHRKLNDLVHELDKTRPTVMACFAMCGPANKAAHITDIVGWNLYLGWYVPGFFLNDLWLRLYHTMYKKSCLAFSEYGAEGIITYQPDEPKCRDYSEAYQAEYHEHMAKILMERPYLWSTHVWNMFDFGCAARNEGGTAGRNNKGLVTMDRKIRKEAFYVYKAYWSREPFVHLCGRRYAKRTGDTTTVKVYSNLSHVTLYVNGEAFATKYCDKIFVFENVPMSDGFTYLTAEAGSAPACADAWLFLPHSPVTDTITLEKVEKKPEIYTLPQEEDDGDGVAN…
ref114	457	No Loop	4	SEH-----------------------------M	8	TISTK-----------DKA	no			Bacteria							RVKLTDAAGKTVAVGTGTDITLAVANVRLWDGVKDPYLYTCEVTLVVDGMEVDRVSARFGVRTFHIDPEKGFFLNGHSYPLHGVSRHQDWKGTGSALTREHHERDMALIREMGANTIRLAHYQHDQYFYDLCDQYGMVVWAEIPYISEHMPNGRANTIGQAKELVIQNYNHPSIVVWGVSNEITISTKDKADMLDNHRVLNDLYHQLDPTRLTTLACYAMCGPFNKTAHITDVVSWNLYLGWYVPGLFLNDFWIDFFHKCYPDRPLGYSEYGCEAMPNLHSSKPHRGDHTEEYQCIYHEYMLRCFEHRPFLWATHVWNMFDFAADARDQGGEPGMNHKGLVTFDRKTKKDSFYIYKAWWSDEPFVHICGSRYVDRPESTIKVKVYSNQGRVALYANGKL…
ref115	340	No Loop	4	TMH-----------------------------M	8	TAASA-----------VDE	no			Bacteria	Firmicutes	Clostridia	Clostridiales	Ruminococcaceae	Faecalibacterium	prausnitzii	RLAHYQHAQEFYDLCDEKGLVVWAEIPYITMHMRDGRANTLSQMEELVVQCYNHPSIVCWGLSNEITAASAVDEDLLENHRLLNELCHKLDPTRPTTMANVFMLETDSPILDIPDINSYNLYFGWYLGELEQNDEFFDGFHATYPDKVIGFSEYGADANPQYQSGRPEKGDYTEGYQCIYHEHMLDMIEARPWLWATHVWNMFDFAADARDQGGEPGMNHKGIVTFDRKTKKDSFYIYKAWWSDEPFVHICGRRYVDRPEAVTTVKVYSNQKKVSLYANGKLVEEKSGDKVFTFQVPLEGKVELKAVSGALTDQCAIRYVDTPNPAYKLQGKSSNSANWV
ref116	591	Mini-Loop 1,2	15	GMCFW-DGNSVFA--G---------------NR	12	ATH-E--EG----AVPYFK	no			Bacteria	Firmicutes						MLYPVENKVREVKNLSGIWNFKMDYDNVGIQEQWQKMPLKDTIPMAVPSSYNDLFTEEREKEHVGYVWYEKSFVIPDSWNGKRIVLRFGSATHHATVWVDGTEVVKHKGGFLPFEADITEMVEKSSLDEHRVTVALSNILDWTCIPCGEIIHKEGPGYPEGFHYQETYFDFYNYSGLHRPVKLYTTPKKYIEDIVIKTEIKENEAVVKALITSTDEIRVVKVVDEAGNIVSEKTVEKCLKNENKWYVETEIVNPHLWNPGAAYLYQLKVEGEHDTYAEQFGLRTIEVTDKAFLINGKEFYFQGFGKHEDSDVHGKGMDEALNIRDFNLLKWMGANSFRTSHYPYSEELMMLADREGFVVIDEVPAVGMCFWDGNSVFAGNRVNDDTLAHHKDMLADMYN…
ref117	743	No Loop	4	TVH-----------------------------M	7	SLQGV------------TE	no			Bacteria	Firmicutes	Clostridia	Clostridiales	Lachnospiraceae			MARIVNKINEHWEFEKQGKRTDISLPHTWNAEDGQTGPELYFRGVCTYRKKLKRPELAPGQQVYIEFRGVNSSMAVYMNGKELARHDGGYSTFRVNVTDALEEDNTLEVLVDNAPNDKVYPQRADFTFYGGIYRDVYMILADQSHFDLDYYGGSGFKITPEVNKESAIVSFETYSVGKAEKIVVSTVGAGDTELVLETVDGKTYGKGSITISNVHRWNGVDDPYLYEATAVLYRGGEAVDTVTERFGCREFRFDAKEGFFLNGRHYPLHGVSRHQDRLGVGNALTREMHEEDMELILSMGANSIRLAHYQHDQYFYDLCDEKGIVVWAEIPYITVHMDTGRENTIQQMKELIIQNYNHVSIMCWALSNEISLQGVTEDLMENHRILNNLVHEMDRTRVS…
ref118	599	Loop 1	20	GLHTGFSATGMLG---GKSNKTW-----	5	ASE-E---------------E	no			Bacteria	Firmicutes	Clostridia	Clostridiales				MIYPKITESRMVFDLNGIWDFRLMEEGEVYTGEEQEGKNMLAMPVPSAFNELYNGREFADHVGNMLYRRTITVTEEMLKGHLFLRFASVAHQAQVWLNGTLLGSHQGGFLPFSFEIGKVVHVGENHMAVVVNNIVDHTTLPAGRLVRQRFPGMEEEVHNLPNFDFYNYSGIIRPVCLYTTPSTYMEDISIQGKVNGRFMWKIKASGKGSLNIRILDPEGREVYASESLSVDESGCLSGEEQIENVRLWDTKHPWLYQLETMFVGENGEKDCCGESFGFREVEIRDCHLYLNGEPIYLKGFGKHEDSPIRGRGFDLVYAVKDIALLKWMGANSFRTSHYPYCEEMLQLCDREGILLIDEAPAVGLHTGFSATGMLGGKSNKTWEILKTGDHHRQVLREMV…
ref119	736	No Loop	4	TMH-----------------------------M	8	TAASA-----------VDE	no			Bacteria	Firmicutes	Clostridia	Clostridiales	Lachnospiraceae			MRKIISLNEDWIFTQKGESKKVNLPHTWNAQDGQDGGNDYYRGTCVYSRVLERPAMDAGTRVFLEICGAAMSARVSLNGEELASHEGGYSAFRVELTQCMRDRNDLAISVDNGDNDLIYPQKADFTFYGGLYRDVNLILVPETHFELSYCGAPGIKVTPEVDLEKGCAQVMVETWQAGQGDVVVSISGQENDAPFMSQQVTPQGNHAIARFVIENVHLWDGVEDPYLYKATATLDSGDQVSARFGCRHYEISAEKGFLLNGRSYPLRGVSRHQDVKGAGSALTLEHHKRDMAIVRELGANTLRLAHYQHAQEFYDLCDENGILVWAEIPYITMHMKNGRANTLRQMEELVAQCYNHPSIMVWGLSNEITAASAVDEDLLENHRLLNDLCHKMDGTRPTT…
ref120	602	Mini-Loop 2	8	------RGLSLEQ-------------------M	9	ASETEYGYE----------	no			Bacteria	Firmicutes	Clostridia	Clostridiales				MENRRTEKASVKLKWRLNMIRTFKTNKIRKVTELSDSLWRFSPCDGEFAGKVYPVTVPCCWESLPDFAAYRGVGVFTKEFQAKGNVRLVFKGVSHTARICVDGKEVGTHYNAYTPFSVEIRGLENGIHRLEVYADNRFSEESALHVPNDYMSYGGISRGVVLEELGEAYIEYLHAVPVREEEGWSVKTAVKVNSLSDKDLTGSLKLKLEGCEAAAENLTLKAGESTVVEKKIFAGDVEEWSMEVTRLYEISAELSLLLPDLSNGVDAGNSAWGAQSCLKDAAEGVVCDDLTERLGFREIKTEGKDILLNGKKLRIKGFCRHEDHPMFGCALPFAAIEQDLQIAKDLGANAMRTSHYPNDELFLDLCDEQGILVWEENHARGLSLEQMQNPNFERQAEDC…
ref121	606	No Loop	4	SCQ-----------------------------S	7	TIAGE------------KP	no			Bacteria	Firmicutes	Clostridia	Clostridiales				WRPSEDPKADILLSSPHLWQGVEDPYLYTCTASLIYRNETVDDISSRFGIRSFYVDPDQGFFLNGKPMMLRGVSRHQDRLYMGNALTKKEHYEDAALIYEIGANTVRLAHYQHSRDFYDACDEYGFIVWAEIPYISCQSDDPAAHDNCRLQMEDLIYQNYNHPSICFWGISNEITIAGEKPGLVENHKDLNDLVKKLDPSRLTTIAHVSMLSMDSALHGITDVESYNHYFGWYGGSYDKNEKWLDHFHETHPDLCLGLSEYGAEGIITYQPDDPKCRDYSEAYQAEYHEHMAKILMERPYLWSTHVWNMFDFGCAARNEGGTAGRNNKGLVTMDRKIKKDAFYIYKAYWSREPFVHLCGRRYACRTGEYTAIKAYSNLSQVTLYVNGAPFQTKYGDKIF…
ref122	608	Loop 1	25	GLFASLMNFMEAS--TG-KQTAFFEKET	5	ETT-N---------------E	no			Bacteria	Firmicutes	Clostridia	Clostridiales				MIEYSMLYPKVTETRRCVSMDGMWKFKLDGESEGEKKNWGNGIPGDEVIPVPASFQDFYTEKDIREFAGDMWYETEFFVPGEWEGKEISIRFGAATHRALVYVNGREVTKHEGGFLPFAADVTEHVEYNGYNKLVVKVNNELTVTNIPCGETVVLSNGKKMAKPYFDFFNYSGLQRSVYLLALPKESVYDIDLTYEIVGEDARVNYDVKTTGSHPVFVELFDASGEKAAQGEGKSGTLEVKKAHLWQVRNAYLYRLVVKIKDGEACVDSYEQEIGIRTVEVSGENILLNGKPVYLKGFGKHEDSDIVGRGFDINVMKRDFELMKWIGANSFRTAHYPYSEEIYQMADREGFLVIDEVAAVGLFASLMNFMEASTGKQTAFFEKETTPELLKAHLKALEE…
ref123	561	Mini-Loop 2	8	------RGLSEED-------------------M	9	ASETEYGKE----------	no			Bacteria							MEDYIMIRGFQTHKIRKQQELTGCLWDFSPCQGENAGNIYKVATPCCWENHPDFSNYRGEGEYKTTFEAAGNIRLEFKGVSHTATIYLDGKEIASHYNAYTIFDTIAMGLQSGEHTLTVKADNRFSPKSALHIPNDYMSYGGVSRPVILQELPCAYIRWIHITPVLCNKIWQAKVQLNIKNIENTETELTVQTQLAGKTITWNAVRLSAFSEITLESTQEFDKVQSWTTDNPKLYYAETTLFQNGTAVDDLIDRFGFREIKIEGKQIFLNGKKLKIKGLCRHEDHPQFGCALPYAAIAADLDILQHLGANSVRTAHYPNDEIFLDLCDERGILVWEENHARGLSEEDMKNPYFEQQAEQVIQEMITAHYNHPSIYIWGILNECASETEYGKECYEKQLN…
ref124	552	Mini-Loop 2	8	------RGLSLER-------------------M	9	ASDTKEGRA----------	no			Bacteria	Firmicutes	Clostridia	Clostridiales				MLRLFEQHQIRKVQELEGMWDFQMEGFDGNYRLPVPGCWEQHPSFSRHRGRGIYTKELLLDHSGTICLTFKGVSHTADVYFDGEKIVHHYNAFTPFSVIIQHVSKGKHKLKVSVDNTFGEHSALHVPNDYYTYGGITRPVAMEYLPDAYIKSIQFLPYKKENQWHARMEIAVANLSEKSANLSLSCHIADTTIHSNSACLDGNSEMSFTFDHPFPSVEEWSTSNPSLYLLHAILSIDGEAIDDQIERVGFRTISLKDGSLLLNGKPIFLKGFNRHEDYAALGCSLPLQLMVQDMDLLQDLGANAVRTCHYPNDERFLDLCDERGILVWEENHARGLSLERMQNPNFDKQCEDCIQEMIENHYNHPSILIWGILNECASDTKEGRAKYKRQYEQIKRLDA…
ref125	535	Mini-Loop 2	8	------RGLSLER-------------------M	9	DSTSEEGRR----------	no			Bacteria	Firmicutes	Clostridia	Clostridiales				MWRYVRADGAEYTIPVPGCLEQQPELLSYRGKGIFYKKIYIREKTNLRLELKGVSHTADLYFDQVFLAHHYNAYTGFEGVVKDVEPGEHEIKVCVDNSFGQDSALHIPNDYYTYGGITRPVVLEQIGEVYIKNVRFTPYQSEGVWNCNVEAEIANIGPRDLTLEVRVNLAGAQIAEHIKIAAENRKKVVYQIRCEDAEEWNMDSPRLYFLSTELWMDGKAIDDFIERVGFREVKVSGSRLLLNGKEVFLKGFNRHEDYGTIGNALPLQMMVQDMDLMRETGANAVRTCHYPNDERFLDLCDERGMLVWEENHARGLSLERMCHPDFDRQCKDCIDEMITQHYNHPAIVIWGILNECDSTSEEGRRKYKSQYDQIRTLDSSRPTTSATCKHFQDICLDLP…
ref126	803	No Loop	4	SCQ-----------------------------S	7	TIAGE------------KP	no			Bacteria	Firmicutes	Clostridia	Clostridiales				MRKIIPFNNNWNFTKDNINWESVTLPHTWNAVDGMDGKGEYYRGQCCYLNQLATPKLQDGQRVCLEILALSLSGKVFVNDKEVGRHEGGYSSFTVDITDFLHPCTDESGLSVEAAPNTVTILADNTPHSNIYPQMADFTFYGGLYRGVNILILSRTHFEVGFHGASGLAITPEIIDAENLTSRSQTTDHNVCPSCCFSGSMSPKAMIHLNSWITEPTPDYTVYYRITDGDGCLVAEAWRPSEDPKADILLSHPHLWQGVEDPYLYTCTAALVYRNETVDEISSRFGIRSFYVDPEKGFFLNGKPMMLRGVSRHQDRLYLGNALTRQQHYEDAALIHEIGANTVRLAHYQHSRDFYDACDEYGFIVWAEIPYISCQSDDPAAHENCRLQMEDLIYQNYNH…
ref127	743	No Loop	4	TMH-----------------------------M	8	TAASA-----------VNE	no			Bacteria	Firmicutes	Clostridia	Clostridiales	Lachnospiraceae			MRKIIELNHNWIFVKNAKDAQEAAGAEGISVSLPHTWNAKDGQDGGNDYHRGTCWYRLALERPELKEGEKAYLEFDGAAMTADVYLNGEKLAHHEGGYSGFRVEITQKLMETGNALLVAVDNSDNDRVYPQKADFTFYGGLYRMVRLITVPESHFSMDYYGGSGIKVTPEVTLAAKDGEAASAAVTVEIWAEKSAECVTVTVADETKQAAVTDGYAKVEFRLEAVHLWDGIDDPYLYTAKAELESGDAVETRFGCRSFAIDPQEGFFLNGRSYPLRGVSRHQDRKDAGNALTPAMHQEDMEIIREIGANTLRLAHYQHAQEFYDLCDENGIIVWAEIPYITMHMGNGRENTLSQMRELVIQNYNHPSIVCWGLSNEITAASAVNEELLDNHRELNNLCH…
ref128	711	Mini-Loop 1	12	NKMSADDSET-H--------------------K	5	HQM--------------TD	no			Bacteria	Firmicutes	Clostridia	Clostridiales				MNGVINSDKFTDRFGRSAFSLDEDWRFLKLKQKDGLAFIKAESAEFDDSGWERIDLPHTWNAEDGAAGSFEKDEGGECYYRGLGAYRKKLFFSSEKYQGKRIFLEFEGANTITELFINGRFFGKHEGGFSLFRFDITDYIELDAENMIAVKVNNAPTDYIAPITDQGDFTKMGGIYRDVNLIAVEPLHIDLTDFGSSGIFVTPKNITEESADIEILVRLANDGEHDEAVSVTAEILDADGETAAVSCSEKIVKAGQKSEIGISLLLKKPKLWDGVKSPYLYSALITVKNDNKTLDGYRQSFGIRTYSMDPKEGFFLNGRYLDLRGVNYHQDSYENGWAMTNSQRERDYGMMLDMGCTSVRMAHYQHDGYEYELCDRLGLTVWTEIGIVNKMSADDSETH…
ref129	557	Mini-Loop 2	8	------RGLSLQN-------------------M	9	ASETEYGKE----------	no			Bacteria							MIRAFDTHKVRTVKELTGQLWQFTPCQGEHAGQSYTVATPSCWETYPDFGNYRGEGIYRTTFRGNGNLRLECKGISHTATLRLDGQEIAKHYNAYTIFDVIMTDVPEGIHTLEITADNRFSEESALHIPNDYKSYGGISRPVVLEQLSNLYIRQILVTPLHENGIWSTQISLIIKNITPSSQKCSAKLTIHDREIIWNDLELAPQEQRLLTGLLTFEQVEEWSMETPRLYYVNAVLEQNGAAVDDMIDRFGFRIVDIDDKHILINEKAVRIKGFCRHEDHPQFGCALPFAAMAADLDIIKHLGANSVRTSHYPNDELFLDLCDEQGILVWEENHARGLSLQNMQNPHFEPQAEQVIREMIPAHYNHPCIYIWGILNECASETEYGKECYAKQLSLIKEL…
ref130	330	LoopNoCoverage					no			Bacteria							YDLCDENGLVVWAEIPYISRHMPRANDNALSQMKELIYQQYNRASIVMWGVSNEITMYRKHKKDMLAFHKRLNAFVKEADPSRYTTLACFAMCGFNNKSAHITDIVAWNLYLGWYVPFFFLNDLWIKFFRLLHPKRCLGYSEYGAEAMPNLHSKRPRRGDNSEEYQALYHEYMLKCFERHPYMWGTYVWNMFDFAADARNQGGEPGMNHKGLVTFDRKTRKDSFYVYKAYWSKEPVLHIAGKRFINRTGGKTKVKVYSNLDDVTLTANGVKLKGKKKGRVFIYKVKLAKGQTELVATAGGLTDSLTLNRVKKPDPDYKLHVRSETQSWQK
ref131	317	LoopNoCoverage					no			Bacteria							EIPYISRHMPEANENAVSQMKELIYQQHHHASICFWGVSNEITMYHRHKKDMLALHRRLNDLCHELDPKRLTTLACFAMCSFWNRSAHITDVVSWNLYLGWYVPGKFLNGLWLAFFKLFYPRRPLGMSEYGAECMPNLHSKRPRRGDNSEEYQLDYHEYMLKFFDKHPSLWATHVWNMFDFAADARNQGGEPGMNHKGLVTFDRQTKKDSFYIYKAYWSKEPFVYICGKRFANRTGKTTKIKVVSNLDEVTLTQNGAPVKGKKTGKHSFEFKIRLEKTNELVARSGEYTDDCIINRVAKPDYNYKLHVKSETQSWQK
ref132	447	No Loop	4	SVF-----------------------------N	7	LIGGI------------SD	no			Bacteria	Firmicutes	Clostridia	Clostridiales	Clostridiaceae	Clostridium	sp. ASF502	KELGANTIRLAHYQHSQDFYDACDEMGFVVWAEIPFISVFNPDPDAHQNCISQMKELIIQNYNHPSICFWGISNEILIGGISDQLVENHKELNALCKELDHTRLTTIAHVTMTPEDSPLHGITDVESYNHYFGWYGGRMEDNGPWMDHFHETHPDICLGLSEYGCEGIITYHGPNPACKDYSEEYQALYHEHMAKMLEERPWIWSSHVWNMFDFGCAARDEGGVAGRNNKGLVTMDRKTKKDSFYIYQAYWSKTPMLHLCGRRYAQRAGETTEIRVYSNLPSVALYLNGKLADEKSADKVFVFRVALEEGQNIVTAVSRGLKDSITLEKVEKEPDIYVLPEVNERAEGVANWFKLAGDLDLKAPMEFPEGKYSIRDTLEEISKCPEAFAIVAEAVKLAM…
ref133	658	Loop 1	26	GVHLNFGGGANFK--DGKKADTFDPIEE	5	DTS-G---------------K	no			Bacteria							MLYPVLTESRGLIDLSGIWSFKLDDGKGFDEKWYERPLINAMTMAVPSSYNDLKEGEDFREHYGWVFYQRALSIPSYMTSQRILLRMAAVTHMAKVYLNGKQICEHKGGFLPFEVEINDFLQQGENLLTIAVDNRINHSTLPVGNENGGNLLGGGFFPSKGSRKRNNPNFDFFNYCGITRPVKLYTTPRNYIRDISLTSHVEEESGSAQTLGLEKNADGTKKNNQDSHEIRGFSKDTGTFNGSAQINYEIETMGNGKLTIEIHSRTGKLVAKGDCPANAESSHNNVFKGSLTLQNPVLWQPLKPYLYQVTVKFGEDVYRIDYGIRTVKVEKGKFLINGKPFYFKGYGKHEDTFPAGRGLNLPMNVKDISLMKWQGANSFRTSHYPYSEEMMRLCDQEGI…
ref134	658	No Loop	4	N-----------I------Y------------I	6	NSG-------------WME	yes	21	MKKLILAAAAASAVLCMNAES	Bacteria	Bacteroidetes	Bacteroidia	Bacteroidales				MKKLILAAAAASAVLCMNAESTDLNHGWRWTRGTELRTMNDGEAVDLPHTWNAADAMFGNRDYYRGMATYSRMLTVPDGHARYYLKVNAAQSVADVFVDNSWVGQHRGGYTAFVVDITPYVTPGKAHKLDIRVNNSATTDVAPLSGDFNIFGGLPRGVELIMKPEVCIAADFYASPGVFIRQSEVSDKSATLGITAIVRGAGAGIAADYTLCDASGRNVLAGELSPDGGDRYAARAILRSPRLWNGVDDPYLYTATVRVLRDGQAIDSVVQRIGLRHFEVSADGGAVLNGRPHRLNGVNLHEDRAERASAYQAADFVEDVSLALEMGCNAIRLAHYPHSARIYDIMDEKGLVAWTEIPFVNIYISNPAYAENLRQQLCEMIYQNYNHACVPAWGLFNEV…
ref135	641	No Loop	4	SRH-----------------------------M	8	TMHGK-----------HRK	no			Bacteria							MRKMTRINDGWTVYPDGKTPEDGTTLDLPYTWNGVDGQDGGGDYLRTAFNFERVLDKPDVKPDEDVYLEFKGVNSSADVYIDGELVTHHDGGYSTFRVCVTDRLKQSSTLRVRVDNSKTEKVYPQTADFTFYGGIYRDVGLIVVNKTRFDLDHYGSCGLKITPIVEDGDGKIVAEAYITGGGEATVTVSDADGNVVASGKSGETLTVPGVRLWNGIVDPYLYTVRAELTAGGKVVDAIEQRVGFRTFSFDPKKGFFLNGKPYPLRGVSRHQDRPNKGNALSRADHEEDMAIIKEIGANTIRLAHYQHDDYFYDLCDEAGMVVWAEIPYISRHMPEANDNATQQMRELICQQYNHPCIVTWGVSNEITMHGKHRKDMLAYHRKLNDLVHELDKTRPTVMA…
ref136	755	No Loop	4	SVM-----------------------------S	7	LIGGI------------SE	no			Bacteria	Firmicutes	Clostridia	Clostridiales	Lachnospiraceae	Lachnospiraceae bacterium A4		MRRIINLNKDWRFSRTCTALPDRLPADWELVSLPHTWNAVDGHDGNGSYDRGCGWYVRTFETPKQPLCGGRVFVEIPAAGQQAVVYVNGTEVCAHEGGYSTFRADITEACKKEGENLLAVACSNENRTNVYPQSADFTFYGGLYRGVNLISVPETHFELLYWGSSGLKVTAVPTPCGGAEFALETWVVNADENFTVQYSICDADGKEVAYGVRPANRTAVRLYVPDAVLWDCDQPYLYSVTAMVQRRNEAYDMVSARAGVRSFSCDPDKGFLLNGIPMPLRGVSRHQDMLYKGNALTREDHFRDARMIKELGANTIRLAHYQHSQDFYDACDELGFVVWAEIPFISVMSPDPAAHENCITQLKELVLQNYNHPSICFWGISNEILIGGISEQLVENHKE…
ref137	645	No Loop	4	SRH-----------------------------M	8	TMYRK-----------HKK	no			Bacteria							MRKISTINDGWRFIKRSLSPAEAATADGEAIDLPYSWNGADGQDGGNDYVRGAFWFVKRFKAPPAEADEDIYIEFKGVNSSALVYLNGKLVAEHHGGYSTFRANITRHLREENTLCVCADNRKNEAVYPQTADFTFYGGIYRDVNLITVNKNRFDLDYYGASGIKITPAVNGADGEVVAEAYITGGGEVKITVYDKDGNTVASGASGERLTVKNARLWNGVADPYLYTLKAELTADGKIVDCITQRFGFRTFSFDPDKGFILNGKPYPLRGVCRHQDRPKRGNALTRADHDEDMRLIMETGANTVRLAHYQHDDYFYDLCDENGLVVWAEIPYISRHMPRANDNALSQMKELIYQQYNRASIVMWGVSNEITMYRKHKKDMLAFHKRLNAFVKEADPSR…
ref138	795	Loop 2	4	TQH-----------------------------M	14	TASSSAMA-----STDAME	no			Bacteria	Firmicutes	Clostridia	Clostridiales	Lachnospiraceae			MTSERLKRGAKSEIKGERRIMRNIIDLNQSWKFIQEDAGLPGELPGDWQSVDLPHSWNAVDGQDGNGSYYRGRCWYARTFKTPRQPLSGGRVYVEILAAGQQATVYVNGKEAVYHEGGYSTFRIDITEALQEENRICVAVDNSANDRVYPQKADFTFYGGLYRDVNLICVPASHFELEKDGTPGIKVTPVVQGDLAEVTVEAWICGTAQSVHFSISNLPAADNGTAADNRLTLDAEVTDGKAVAVFTLENVHLWDGVEDPFLYTAAAELIEDGEAVDQVQSRFGCRTIAFDAEKGFFLNGRSYPLRGVSRHQDRAGLGNALTIKENKEDMEIIKEIGANTVRLAHYQHAQEFYDLCDENGLIVWAEIPYITQHMPNGRRNTLDQMRELITQCYNHPSIV…
ref139	198	LoopNoCoverage					no			Bacteria	Firmicutes						ACVVMWSIANEPAAEEEGAAEYFAPLCALARELDRQRRPVTIVTYEGCAPDTCKAAPLVDVLCINRYFGWYNYCGRVDAGAAVLEDELRRWHEKYPDKPLMVCEYGADAVAGVHSLPSVMFSEEYQAEFLEAYHKVFDALPFFVGEQVWNFADFATAQNAMRVQGNKKGVFTRDRQPKAAAFLLRRRWRAIPDFGYKG
ref140	325	Loop 1	28	GFVKRSGMAMFQNAGSGVKPTSFFAADT	5	ESI-S---------------E	no			Bacteria	Firmicutes	Clostridia	Clostridiales				ILLNGSPVYLKGFGKHEDSDIVGRGFHIGVMKRDFELMKWMGANSFRTSHYPYAEETYQEADREGFLVIDEVPAVGFVKRSGMAMFQNAGSGVKPTSFFAADTTQELLENHVNVLKELVQRDKNHACVIAWSLFNEPESISEEASAYFKVVFDKAREFDPQKRPRTFAMELSSGPDAKCCHQYCDFWTMNRYYGWYVKGGYEISDAMIAFRKEMDEWASQDPVKPMVFTEYGADTLSSEHKLPSVMWSQEYQLEYLELYHELFDSYPFVKGEQVWNFADFQTVEGIGRVNGNKKGIFTRDRQPKDSAYLIKKRWEELPLDYKGGK
ref141	421	No Loop	4	TMH-----------------------------M	8	TAASA-----------VNE	no			Bacteria	Firmicutes	Clostridia	Clostridiales				KGFLLNGRSYPLRGVSRHQDWKGAGSALTMEYHRKDMEIVRELGANTLRLAHYQHAQEFYDLCDENGIIVWAEIPYITMHMRNGRENTLHQMEELIAQCYNHPSIAVWGLSNEITAASAVNEDLLENHRLLQELCHRMDETRPTTMANVFMLETDSPILEIPDVNSYNLYFGWYLGELEQNDEFFDGFHATYPDKVIGFSEYGADANPQYQSGRPEKGDYTEGYQCIYHEHMLDMIEARPWLWATHVWNMFDFAADGRDEGGKHGQNQKGLVTFDRKLKKDAFYLYKAHWSREPFVHLCGSRYVDRAEEVTEVKAYSNQPSVTLYVDGHELETREGGPVFRFRVPLTGEHSMEARAGDHSSVILVRKVDEPNPDYVFNKAGDVVNWFDKEDLDPACYSV…
ref142	370	No Loop	4	SVM-----------------------------S	7	LIGGI------------SE	no			Bacteria	Firmicutes						IKELGANTIRLAHYQHSQDFYDACDELGFIVWAEIPFISVMSKDPAAHQNCITQMKELILQNYNHPSICFWGVSNEILIGGISEQLVENHKELNALCKELDPTRLTTIAHVSMTPVDSPVHNITDVESYNHYFGWYGGKMEDNGPWLDNFHKAHPEICLGVSEYGCEGIITYHGPNPACKDYSEEYQALYHEHMAKVLDERPWLWSSHVWNMFDFGCAARNEGGVSGRNNKGLVTMDRKTKKDSYYIYKAYWNREPMVHLCGRRYAQRAGDTTEIRVYSNQPEVSLFLNGELEGVQSADKVFAFSVALKPGFNQITAAAGECRDSMTIERVEKEPEIYVLPEVNERAEGVANWFSLMGDLDLKAPMEFPE
ref143	559	Mini-Loop 2	8	------RGLDEQQ-------------------M	9	ASETEYGRE----------	no			Bacteria	Firmicutes	Clostridia	Clostridiales				MEANMERLFKTHRVRENSVLEGLWRFYPEGKPDEYRQVLIPSCVETYPGYENYRGIGVFEKELFAKGNVRLCLKGVSHTAEVFWDGEKIGGHYNAYTPFEMVVKDVKAGNHLLCVKADNSCHPDSALHVINDYYNYGGITRPVIVEEVGEVWIRQIHVRPFKEDGIWHGEFSVRIENLADDKRQVGITLDLERGSSLQAFSMEKETITLQPGLNLWKKEIALPGAESYELDAPKLYQVWGRLWEEGEVVDDLIDRVGFREIKVQGNRVYFNDKPVRIKGFNRHEDHALFGCAIPVEGMDYDLRLMEEMGANAVRTCHYPNDERFLDLCDEKGILVWEEGHARGLDEQQMRHPNFRKQSLDCLKEMVENHYNHPSIFTWGILNECASETEYGREVYWEQY…
ref144	772	No Loop	4	SVM-----------------------------S	7	LIGGI------------SE	no			Bacteria	Firmicutes						MPENYDRQGKLKGGLYMRTIVDLNKNWRFIQEDAGLPDKLPADWKVVDLPHTWNAVDGHDGNGSYARGCCWYARTFQTPKQPLPGGRVFVDIPAAGQQATVYVNGKEICYHEGGYSTFRADITDACSEDGENLLVVACSNENKSNVYPQSADFTFYGGLYRGLNLISVPEVHFELMYWGSNGLKVTATPTQCGGAEFALESWVVNADENFTVQYSICDADGREVGYCVRPADSTAVKLFVPDVRLWDCDDPYLYTVTAVLQRCNEAYDTVCARVGVRSFSCDPDKGFILNGVPTPLRGVSRHQDQLYKGNALTREDHYHDARIIKELGANTIRLAHYQHSQDFYDACDELGFIVWAEIPFISVMSKDPAAHQNCITQMKELILQNYNHPSICFWGVSNE…
ref145	650	No Loop	4	N-----------V------H------------V	6	NSG-------------WLD	no			Bacteria	Bacteroidetes	Bacteroidia	Bacteroidales	Bacteroidaceae	Bacteroides		VSVPAGAFAEVLPLNQGWKFHKGFQAPDHEITDICLPHTWNREDALYGNKEYFRGLGTYIHQLPGDLKKGDNRIFLKVNAAQSVADVFVDNHFIDKHSGGYTAFVTELTDYLTPGKESRLEIRVNNAPTFDIAPICGDFNIYGGLTRGAELIVTGPVSIAHDYYASDGVFFSQKNVTKDRAELEVRTIISASNPSLTAGCKIEVSISDGEKLICNNSTTIYSGVKEIKLPLTVEKPILWNGKENPFMYTGKVILSKDGKEIDRREIPVGLRYFDADSRNGFRLNGNPLRLNGVNRHEDTAERASALSIENHSEDISIINEMGCNAVRMSHYPQSKDFVEMMDRNGLLAWIEIPFVNVHVNNPIYQDNLKQQLTEMIMQYYNHPSIVSWGLFNEINSGWL…
ref146	563	Mini-Loop 2	8	------RGLSEEA-------------------M	9	ASHTEYGKS----------	no			Bacteria	Firmicutes	Clostridia	Clostridiales				MFETHRVRKQTELSYCLWDFSTLPRDGAEPVKKKMAVPGCWQNDPETRIYRGRACYERTFYAGGNLRLEFKGVSHTAQVYLDGEEIAFHYNAYTPFSAVIKDVPEKEHRLKVIVDNSFGPRSALHVENDYQSYGGITRGAALEELGRAYITSLHVTPKKTEKGWSALLEAEVANLTEQPFAGKLCFVLRGADSQSMTPEPIGAGCGVPLTGGGTQKIRAEIVCPNVKEWNPDTPWLYTATALLEDESGKAEDDLIDRFGFREVRVEGKDILMNGQKLRIKGFCRHEDHPQFGCALPPQAMWQDLLQMRELGANSVRTSHYPNDEIFLDLCDETGMLVWEENHARGLSEEAMRNPNFERQCEDCIREMIQAHYNHPSIYIWGILNECASHTEYGKSCYEA…
ref147	609	Mini-Loop 2	5	---------QGID-------------------F	11	K--------PSPERDAFLE	no			Bacteria	Bacteroidetes	Bacteroidia	Bacteroidales	Muribaculaceae			PFRKLDSPFYGLADSNIIFYILLTVLFPEAVSFAAMTNVYGRDYRLLNGRWDAIVDLYDQGDRMKVYENRKPEGNTDFYEYSFDGGLRLEVPGDWNSQSPELKYYEGTVWYARHFDADPKPDCREFLCFGAVSYRCRVYLNGREICSHEGGFTPFEADVTDALRKGDNFLVVEVNNRRTKDAIPALAFDWWNYGGITRDVMLVTVPDNYVEDYFIRLDKKNHDTVNVDVRMSQPEAGVKVSVEIPALGKTVSGTTDARGNFSTSLRSKKLRLWAPDAPVLYDVNIAGGDDSVSERIGFRDIRTDGTRILINGKPQFMRCISFHEEIPQRMGRACSKADAVTLLSEARDLGVNMIRLAHYPQNEYIVRLAEEMGIALWQEIPIWQGIDFTDNDTRDKAQK…
ref148	812	No Loop	4	SCQ-----------------------------S	7	TIAGE------------KP	no			Bacteria	Firmicutes	Clostridia	Clostridiales				MRQTITFNDNWNFTKDGQDWQKVRLPHTWNAIDGMDGKGEYYRGECTYAKDFDTPVFPEGGRVCLEILAAGLSGKVYVNQTEAGSHEGGYSSFTVDITDTLYAPEEKRTNTVTITVDNSHHSNIYPQMADFTFYGGLYRGVNLLILPSTHFEVSYHGASGLAVTPEVLSDGNAMLHLNTWIANPSPDYTVRYLITDGSGKEAAESWRPSEDAKADILLPAPRLWQGVEDPYLYHCTATLVYRNESVDQTATRFGIRSFRVDPEKGFFLNGKPMMLRGVSRHQDRLWMGNALTRAEHYEDAALIREIGANTVRLAHYQHSRDFYDACDEYGFIVWAEIPYISCQSDDPAAHQNCRLQMEDLIYQNYNHPSICFWGISNEITIAGEKPDLVKNHKDLNSLV…
ref149	755	No Loop	4	SVM-----------------------------N	7	LIGGI------------SD	no			Bacteria	Firmicutes	Clostridia	Clostridiales				MRNLISLNQDWLFTAKDAGLPACVPTDWDKVDLPHTWNAVDGHDGNGGYARIKGWYAKSFATPSQPLKGGRVYVEIPAAGQQATVYVNGTEVVYHEGGYSTFRADITVLCKEGEDNLLVIACSNENKSSVYPQAADFTFYGGLYRGVRLISVPQTHFELDYFGGPGLKVTPKPCESGGATFELESWITKGDENFTVLYSVKDAEGKEVASACRPFDQTKVTVYVPDARLWDVDDPYLYTVTAILQRRNECYDEVSARVGVRSFSCDPQKGFFLNGRSLPLRGVSRHQDRLYKGNALTREDHYEDAKLIKELGANTIRLAHYQHSQDFYDACDELGFIIWAEIPFISVMNPDPAAHQNCISQMKELITQNYNHPSICFWGISNEILIGGISDQLVENHKE…
ref150	640	No Loop	4	SKH-----------------------------M	8	TMMKT-----------DKK	no			Bacteria							LKTVTNLNENWKFYYSKDGSESTVNVPHTWNGDDGQDGGNDYYRGTCSYTKIIKKPDYPANGAVYLEFKGVNASAKVFVNGNLACEHDGGYSAFRCNITSFLKEENEIKVEVDNSVNDRVYPQRADFTFYGGIYRDVNLICVDECRFDLEHYGCNPIKIDPTVENGDGVVTVTAYPVNGGEVTVEIFDGEDKKVATAENGAKTVIKGAHLWNGIKDPYLYRAVASLTVNGEKVDEVSAEFGFRTYKVDPKKGFYLNGKLYPLRGVCRHQDRPHIGNALTKAEHDEDMALIKEIGANTLRLAHYQHDDYFYELCDRAGLVVWAEIPYISKHMKNGDDNAKSQMTELILQQYNHASIVFWGVSNEITMMKTDKKDMLKTHRELNDLCHKLDPARLTTLACF…
ref151	599	Mini-Loop 1,2	15	GMCFW-DGNSVFA--G---------------NR	12	ATH-E--EG----AVPYFK	no			Bacteria	Firmicutes						MLYPVENKVREVKNLSGIWNFKMDYDNVGIQEQWQKKPLKDTIPMAVPASYNDLFTEEREKEHVGYVWYEKSFVIPNSWHGQRMVLRFGSATHHATVWVDGVEVVKHKGGFLPFEADITEMMEQSLSEEHRVTVALSNILDWTCIPCGEIIHKEGPGYPEGFHYQETYFDFYNYSGLHRPVKLYTTPKKYIEDIVIKTEVKENEAVVKALITSSDEIRGVKVVDEAGNIVSETTAVKRLNDENKWYVEIEMKEPHLWNPGAAYLYQLKVEGEHDTYAEQFGLRTIEVTDKAFLINGKEFYFQGFGKHEDSDVHGKGMDEALNIRDFNLLKWMGANSFRTSHYPYSEELMMLADREGFVVIDEVPAVGMCFWDGNSVFAGNRVNDDTLVHHKDMLADMYN…
ref152	554	Mini-Loop 2	8	------RGLSEQD-------------------M	9	ASESEYGKE----------	no			Bacteria							MVRAFNTHKIRKQRELTGCLWDFSPCQGENAGKVYKVATPCCWESHPAFAGYRGEGEYSVTFRAEGNIRLEFKGVSHTATVFLDGEEIASHYNAYTIFDAVVKNLENGEHKLVIKADNRFSEKSALHIPNDYMSYGGVSRPVVLEELNNAYIRYIHITPFYQDGKWKAEVETCVKNIAGAGMELDVQAEVAGKTVLWKKAAVQANGETVLKHEIEFNDVCPWTPASPVLYEARVYLFKPGEETEIDDYIDRFGFREVKTEGKRILLNGEAIKIKGLCRHEDHPQYGCALPYAAMAADLEIVRDLGANSVRTSHYPNDELFLDLCDELGILVWEENHARGLSEQDMRNPNFEWQAEQVIKEMITAHYNHPSIYIWGILNECASESEYGKECYGKQFRLIK…
ref153	617	Mini-Loop 2	8	------RGLNLEK-------------------M	9	ASEQPEARE----------	no			Bacteria	Firmicutes	Clostridia	Clostridiales				MSDNSFPKRGEEEQKRNRPSVSKRSFPEEVRGRTGIGGKAMIRLFEQHRIRKVRELDGMWDFTMEGFSKGYRMPVPGCWEQHPDFPAHRGKGCYSREVAVEQDGNVRLEFKGVSHTADVFWDGRQVAHHYNAFTPFSTVIQNVEKGVHHIQVYVDNTFGEHSALHIPNDYYTYGGITRPVALESLPDVYIKEMHFTPVCTDGIWNAKVEVALCNLSARTAEAVLDGSLTAWRGNVAGQESAADQRKREEPDGYTMHGAAKIPAGEERTILLEVSCPGVRPWSHQTPDLYFLQTILSVDGRQKDDLIDRVGFRTVEAEGTKLLLNGQPIYLKGFNRHEDYAVEGCAISLQHMVQDMDLMQDMNVNALRTCHYPNDERFLDLCDERGIMVWEENHARGLNL…
ref154	731	No Loop	4	TMN-----------------------------M	8	TAASA-----------VNE	no			Bacteria	Firmicutes	Clostridia	Clostridiales	Lachnospiraceae			MLKEEIYMRKIISLNQNWKFYQNDQCSQINLPHTWNAADGQDGGNDYFRGSCRYVRELEKPETAAGSRVFLEIKGAAMAAWVSLNGEELAVHQGGYSAFRVELTEHLRERNELCITVDNGDNDIVYPQKADFTFYGGLYRDVNLIVVPEEHFDLSYCGAPGIKITPVVNLKEKSALVTVETWQTGKGNVTVRVDGQSQTAAPENGYACVAFEIADVHLWDGIKDPYLYTASASLESGDEVSARFGCRAFSIDAQKGFLLNGRSYPLRGVSRHQDRKGVGNALTMEHHRKDMEIVRELGANTLRLAHYQHAQEFYDLCDENGIVVWAEIPYITMNMKNGRENTLHQMEELIAQCYNHPSIAVWGLSNEITAASAVNEDLLENHRLLNELCHRMDTTRLTT…
ref155	497	No Loop	4	SVM-----------------------------N	7	LIGGI------------SD	no			Bacteria	Firmicutes	Clostridia	Clostridiales				GVRSFSCDPQKGFIINGKEIPLRGVSRHQDLLYKGNALTREEHYEDARIIKELGANTIRLAHYQHSQDFYDACDEMGFVVWAEIPFISVMNPDPDAHQNCISQMKELIIQNYNHPSICFWGISNEILIGGISDQLVENHKELNALCKEMDPTRLTTIAHVTMTPVDSPVHYITDVESYNHYFGWYGGRMEDNGPWMDHFHETHPEICLGLSEYGCEGIITYHGPNPACKDYSEEYQALYHEHLAKVFDERPWIWSTHVWNMFDFGCAARDEGGVAGRNNKGLITIDRKTKKDSYFVYQAYWSKKPMLHLAGKRYAQRAGETTQIRVYSNQPSVALYLNGELAEEKSADKVFVFQVSLKDGFNIVTAVSGDLKDSMTLEKVEKEPSIYVLPEVNERAEGV…
ref156	690	No Loop	4	SKH-----------------------------M	8	TMMKT-----------DKK	no			Bacteria	Firmicutes	Clostridia	Clostridiales				LKTVTNLNENWKFYYSKDGSESTVNVPHTWNGDDGQDGGNDYYRGTCSYTKIIKKPDYPANGAVYLEFKGVNASAKVFVNGNLACEHDGGYSAFRCNITSFLKEENEIKVEVDNSVNDRVYPQRADFTFYGGIYRDVNLICVDECRFDLEHYGCNPIKIDPTVENGDGVVTVTAYPVNGGEVTVEIFDGEDKKVATAENGAKTVIKGAHLWNGIKDPYLYRAVASLTVNGEKVDEVSAEFGFRTYKVDPKKGFYLNGKLYPLRGVCRHQDRPHIGNALTKAEHDEDMALIKEIGANTLRLAHYQHDDYFYELCDRAGLVVWAEIPYISKHMKNGDDNAKSQMTELILQQYNHASIVFWGVSNEITMMKTDKKDMLKTHRELNDLCHKLDPARLTTLACF…
ref157	378	No Loop	4	SEH-----------------------------M	8	TISTK-----------DKA	no			Bacteria							PLRGVSRHQDWKGTGSALTREHHERDMALIREMGANTIRLAHYQHDQYFYDLCDQYGMVVWAEIPYISEHMPNGRANTIGQAKELVIQNYNHPSIVVWGVSNEITISTKDKADMLDNHRVLNDLYHQLDPTRLTTLACYAMCGPFNKTAHITDVVSWNLYLGWYVPGLFLNDFWIDFFHKCYPDRPLGYSEYGCEAMPNLHSSKPHRGDHTEEYQCIYHEYMLRCFEHRPFLWATHVWNMFDFAADARDQGGEPGMNHKGLVTFDRKTKKDSFYIYKAWWSDEPFVHICGSRYVDRAEEVTTVKVYSNQERVALYANGELVEEKAGDKVFQFQVPLEGTVELEAEAGRFTDRCLIRRVDTPNPAYKLQGKSSNSANWV
ref158	782	No Loop	4	TIH-----------------------------M	7	SLQGV------------TE	no			Bacteria	Firmicutes	Clostridia	Clostridiales	Lachnospiraceae			DYWVLLCKKQTMRFHLHQTVFSKIVLRLGLRIQVKGKGAVKMARIVNKINEQWEFEKQGKTTDISLPHTWNAEDGQTGPELYFRGICTYRKHLKKPELASGQQVYIEFRGVNSSADVRMNGKELAHHDGGYSTFRVNITDAMEEDNTLEVLVDNAPNTKVYPQRADFTFYGGIYRDVYMIIADQSHFDLDYYGGSGFRITPEVNGESAVVSFDTYSVGEAEKIVVSIAGVGETELALETADGKTYGKGSIDIANVHRWDGVDDPYLYEVTAVLYRGGEAVDAVTDRFGCREFRFDAKEGFFLNGRRYPLHGVSRHQDRLGVGNALTREMHEEDMELILSMGANSIRLAHYQHDQYFYDLCDEKGIVAWAEIPYITIHMDTGRENTIQQMKELITQNYNH…
ref159	563	Mini-Loop 2	8	------RGLSEEA-------------------M	9	ASHTEYGKS----------	no			Bacteria	Firmicutes	Clostridia	Clostridiales				MFETHRVRKQTELSYCLWDFSTLPRDGAEPVKKKMAVPGCWQNDPETRIYRGRACYERTFYAGGNLRLEFKGVSHTAQVYLDGEEIAFHYNAYTPFSTVIKDVPEKEHRLKVIVDNSFGPQSALHVENDYQSYGGITRGAALEELGRAYITSLHVTPRKTEKGWSALLEAEVENLTEQPFTGKLCFMLRGADSQSMTPEPIGAGCGVSLTGGGTQKIRAEIVCPNVKEWNPDTPWLYTATALLEDESGKAEDDLIDRFGFREVRVEGKDILMNGQKLRIKGFCRHEDHPQFGCALPPQAMWQDLLQMRELGANSVRTSHYPNDEIFLDLCDETGMLVWEESHARGLSEEAMRNPNFERQCEDCIREMIQAHYNHPSIYIWGILNECASHTEYGKSCYEA…
ref160	346	No Loop	4	SEH-----------------------------M	8	TISTR-----------DKK	no			Bacteria							MGANTIRLAHYQHDQYFYDLCDRYGMVVWAEIPYISEHMPNGRENTLSQAKELVIQNYNHPSIVVWGVSNEITISTRDKKDMLDNHRALNDLYHELDPSRLTTLACYAMCGPFNRSAHITDVVSWNLYLGWYVPGLFLNDLWMGFFHFRYPKRPLGYSEYGCEAMPNLHSSKPRRGDHTEEYQCVYNEYMLNCFAKHPYLWATHLWNMFDFAADARDQGGEPGMNHKGIVTFDRKIKKDSFYIYKAWWSDQPFVHICGRRYVDRPEAVTTVKVYSNQERVALYANGELVEEKAGDKVFQFQVPLEGTVELEAEAGRFTDRCLIRRLDTPNPAYKLQGKSSNSANWV
ref161	816	No Loop	4	SCQ-----------------------------S	7	TIAGE------------KP	no			Bacteria	Firmicutes	Clostridia	Clostridiales				MRKVIPFNDNWNFTKDNINWEPVTLPHTWNAVDGMDGKGEYHRGQCCYMNQLATPRLREGQRVFLEVLALALGGKVFVNDKEAGSHDGGYSSFVIDITDFLHPCTDENGLPMEPTPNTITILADNGKHSHIYPQMADFTFYGGLYRGVNLLILSGTHFDVCFHGAPGLAITPELPGAESMAMKNSKINSHGKPAHNCVQPSCCHGTAPAQTAILHINSWVVNPSPDFTVRYLITDADGREVAEAWRPSEDPKADILLSSPHLWQGVEDPYLYTCTASLIYRNETVDDISSRFGIRSFYVDPDQGFFLNGKPMMLRGVSRHQDRLYMGNALTKKEHYEDAALIYEIGANTVRLAHYQHSRDFYDACDEYGFIVWAEIPYISCQSDDPAAHDNCRLQMEDL…
ref162	797	No Loop	4	TMH-----------------------------M	8	TAASA-----------VNE	no			Bacteria	Firmicutes	Clostridia	Clostridiales	Lachnospiraceae			MRRVISLKEGWNFYQDGQCSQVALPHTWNAVDGQDGGNDYYRGTCRYVRELERPAMEPRSQVWLEVKAAAMTAQVSLNGELLASHQGGYSAFRVNLTEHLRDRNELSISVDNSGCDSVYPQKADFTFYGGLYREVNLIVVPEAHFDLSYCGAPGIKVTPEVNLAAGSARVTVETWQTGTGNVTVTLEGCGCMAGSADQTGGNGQGALGEKQRVKAACGETNGKKQGEESNGGSSDERSGTADGSIQAAPRWTQTAVSEDGHAVAVFEIENVHLWDGVDDPYLYTARASLESGDEVSARFGCRSFEIDSQKGFLLNGRSYPLRGVSRHQDCKGVGNALTLEHHRRDMAIVREIGANTLRLAHYQHAQEFYDLCDENGIIVWAEIPYITMHMKNGRENTLT…
ref163	544	Loop 1	23	GVNLQFGGGANFG---GQKVGTFDPE--	5	DSA-A---------------E	no			Bacteria	Firmicutes	Clostridia	Clostridiales				WVFYQRKISLPQAVVGERVVLRCDAVTHQAKIYLDGKLLCEHKGGFLPFETEIADLMTEGEHLLTVAVDNVIDYTTLPVGGKADMLGGLMGGMAESADSKPQNHPNFDFFNYCGITRPIRIYTTPKSYIEDITLVSQVDGANADISYRIQTEVEHSANEDLECKVEVFDEKGVKVAESNKEAGVLHIDNVHLWQPLNAYLYEVKVKYGQDEYTLPYGVRTVCVEGTKFLINGRPFYFKGYGKHEDTFPNGRGIHLPMNTKDISLMKWQGANSLRTSHYPYSEEMMRLCDREGIVVIDETTAVGVNLQFGGGANFGGQKVGTFDPEHGVKTLEHHKEVVRDLILRDKNYACVVMWSIANEPDSAAEGAYEYFQPLYDLARELDLQKRPCTLVSVQMAEPQ…
ref164	755	No Loop	4	SVM-----------------------------N	7	LIGGI------------SD	no			Bacteria	Firmicutes	Clostridia	Clostridiales	Lachnospiraceae	Lachnospiraceae bacterium M18-1		MRNIVNLNRDWRFIQEDAGLPEEFPLRWKQIDLPHTWNAVDGHDGNGSYARGRFWYAKSFRKPVQPLEGGRVYVEIPAAGQQAEVFVNGTSVIYHEGGYSTFRADITDLCREDEDNLLVIACSNENKSSVYPQSADFTFYGGLYRGVNLISVPKTHFELEYYGGPGIQITPKPCEDGGAVFEMESWIAGGDENFTVMYSVLDARGKEVAAGVRPADDTKLTLYVPEAHLWEIDDPYLYTVTATLQRRNEAYDEISARVGVRSFSCDPEKGFIINGKEIPLRGVSRHQDQLYKGNALTREDHYEDARLIKELGANTIRLAHYQHSQDFYDACDEMGFVVWAEIPFISVMNPDPDAHQNCISQMKELIIQNYNHPSICFWGISNEILIGGISDQLVENHKE…
ref165	450	Loop 1	25	GMFESLMNFMEAS--TG-KKTAFFEKET	5	ETT-N---------------E	no			Bacteria	Firmicutes	Clostridia	Clostridiales				PDGKKMNKPYFDFFNYSGLQRSVQLIAVPKEHIFDFDLDYEISGTDAKIRYSVKTTGEHPVTLSLLDENGQEAASAEGKSGVMHVENARLWQVRNAYLYHLMIRITGEDGVIDEYGQKIGIRTVCVKGTSILVNGTPVYLKGFGKHEDCDIVGRGFQIGVMKRDFELMKWIGANSFRTAHYPYSEEIYQMADEEGFLVIDEAAAVGMFESLMNFMEASTGKKTAFFEKETTPVLLKAHLKAVEEMIIRDKNHPCVVAWSLLNEPETTNEAAVPYFKEIFDRALELDPQKRPRTFALIMNSRPDTCRCYQFSDIVALNRYYGWYVSGGYEIADAEMMFRKEMDGWAALNLNKPFIFTEYGADTLGSEHKLPSVMWSQEYQDEYLKMTHGVFDAYDFVKGE…
ref166	733	No Loop	4	TMH-----------------------------M	8	TAASA-----------VNE	no			Bacteria	Firmicutes	Clostridia	Clostridiales	Lachnospiraceae			MDEKERNDFMRKVISMDKDWKFYQNNQCSQVELPHTWNALDGQDGGNDYYRGTCRYIRALKKPEIEPGNRVFLEIKGAAMSAQVRLNGETLAVHQGGYSAFRVELTEHLREENELCIAVDNSDNDTVYPQKADFTFYGGLYRDVNLIIVPEEHFDLSYCGAPGIKVTPVVNLAEKSAKVTVETWQTGAGEVTMTVDGQTKTAISENGHACAVFEIEGVHLWDGVEDPYLYTASAALPSGDEISTRFGCRSYAIDAQKGFLLNGRSYPLRGVSRHQDHKGVGNALTPAHHQKDMEIVREIGANTLRLAHYQHADEFYDLCDENGIIVWAEIPYITMHMKNGRENTLRQMEELVAQCYNHPSIVVWGLSNEITAASAVNEDLLENHRLLNELCHRMDPTRP…
ref167	332	Mini-Loop 2	8	------RGLSLEQ-------------------M	9	ASETTFGRE----------	no			Bacteria	Firmicutes	Clostridia	Clostridiales				PVLYEIHAVLQKDGQPYDDLIDRFGFREINIEGRQILLNGSPLRIKGVCRHEDHPQFGCALPFAAMAGDLALIRHLGANSVRTAHYPNDEVFLDLCDEQGILVWEENHARGLSLEQMQNPHFERQAEQVIQEMVELHYNHPSIYIWGILNECASETTFGRECYEEQFRLLRLLDNSRPVSFASCKADKDLCLDLVDVVSYNIYPKWYHDTPAGEYLDWLYQWVQDASWGKGKPFLITEVGAGAIYGFRSPAKPKWSEERQAVILKEQLRAILNREGITGVFLWQFCDIRVSEEWFRSRPRSCNNKGITDEYRRPKLAYETVREIFRTFNTWQ
ref168	737	No Loop	4	SVH-----------------------------M	7	GVGGV------------TE	no			Bacteria	Firmicutes						MRRIIDLNENWEFVKEGKSERVDLPHCWNAVDGQDGGNDYYRGVCLYGKELPGVERGADERVYLEFEGANAIAEVSVNGTKLCRHEGGYSAFRVDITEALGEENRIEVLVDNGPSDSVYPQKADFTFYGGIYRDVRLIIVPETHFDLDYFGAPGIQITPKVNGADAEVTVLAYVKGDAEGVRVTVDGLTSIEAEKISESGENVQIWEAKLLLADVHLWNGRKDPYLYHADAELTVGGVTADRVGADFGCRTFSFDPERGFFLNGEPYPLRGVSRHQDFAGVGNAVTRQMQDLDMELILETGATSVRLAHYQHSRYFYDLCDRKGLIVWAEIPYISVHMPGGRANTVSQMRELIAQNYNHPSIVLWALSNEIGVGGVTESLMENHRILNDLAHSMDGTRL…
ref169	416	Loop 1	26	GVHLNFGGGANFK--DGKKADTFDPIEE	5	DTS-G---------------K	no			Bacteria							GTFNGSAQINYEIETMGNGKLTIEIHSRTGKLVAKGDCPANAESSHNNVFKGSLTLQNPVLWQPLKPYLYQVTVKFGEDVYRIDYGIRTVKVEKGKFLINGKPFYFKGYGKHEDTFPAGRGLNLPMNVKDISLMKWQGANSFRTSHYPYSEEMMRLCDQEGIVVIDETPAVGVHLNFGGGANFKDGKKADTFDPIEEGGIRTFEHHKEVIRDMIARDKNHACVVMWSIANEADTSGKGAYEYFKPLFDLAKSSDPQKRPCTMVSVQMANYKDDCTLKLSDVFCLNRYYGWYACGGDLQAAEEICREEMEFWNAQGKPFLFTEYGADTVSGLHDTTPVMWTEEYQVAYYEANHRVVDSMENFIGEQVWNFADFQTVEGIGRVNGNKKGIFTRDRQPKDSA…
ref170	457	No Loop	4	SVH-----------------------------M	7	GVGG------------VTE	no			Bacteria	Firmicutes						MGNALTKKEHYEDAALIYEIGANTVRLAHYQHSRYFYDLCDRKGLIVWAEIPYISVHMPGGRANTVSQMRELIAQNYNHPSIVLWALSNEIGVGGVTESLMENHRILNDLAHSMDGTRLTAMANAYMLPMDSPLNDIPDIFAYNLYFGWYEGELQDNDAFFEKFHKAYPDRCIGLTEYGADAFHGLQSPAPEQGDYSEQFQALYHEYMLRMFHRMPYLWGTYVWNMFDFGADGRDEAGDYGKNHKGLVSMDRRVKKDAFYAYKAWWSDEPFVHLCGSRYADRTEEETEIKVYSNQRKVALYVDGACAGEQEGDHVFVFKVRISGDHEILAKSGGLEDSMKIRRVSERNPKYFLKASAIHNWFAEPGMEIVPGHFSINDTLEAVARLPEGRALVDEMVNI…
ref171	296	Mini-Loop 2	8	------RGLSEEN-------------------M	9	ASHTEYGRE----------	no			Bacteria	Firmicutes	Clostridia	Clostridiales				GKGIYLNGNRVRIKGFCRHEDHPQFGCAIPYGAMYQDLMLMKEAGANSVRTSHYPNDERFLDLCDELGILVWEENHARGLSEENMSNPNFERQCEDCIREMITAHYNHPSIYIWGILNECASHTEYGRECYRRQYELIGQLDSTRPRSSASCQFKTDICFDLPEVVSYNIYPLWYHDTPPGEYLDDLYGWVQKETEGAGKPFLITEIGAGAIYGYRTPDMVKWSEEYQAQAIEKQLTAILSHEGTSGVYLWQFCDCRVCDSWFSTRPRTMNNKGILDEYRRPKLCYEVVKELFEEQ
ref172	758	Mini-Loop 1	14	DLIGGSGTFN-NP------D------------N	6	QNK-------------FDD	no			Bacteria	Firmicutes	Clostridia	Clostridiales				IDGQNGTVGGKDINDTDYFRGDGWYRKKIFLDTDECDKIIYLRFQGANMQTEIFVNGIFVGNHKGGYTAFSFNITPQLKFGSENLIAIKINNERTDEIAPITADFTFYGGIYRELELIKKEKLHFSFGEHATRGIKISTPVVNEEKAICEISAVVENNTNADKDLNILAKIGADNIPAENPYINKTDFDNSISKRTEFSAELCSKITVAANTHKAVQFTFEIDNPHLWNGRKDPYLYGVSLEIEQDGRIVDTVVDSVGLRYFNIDKNEGFFLNGKSYPLRGVSRHQDREKLGNAITNNEHNEDFAIIYDMGVNALRLAHYPQAEYFYRLCDYYGIVVWAEIPVVDLIGGSGTFNNPDNLRKEFFNTTKQQLREMINQNYNHPSIICWGIQNEIQNKFDD…
ref173	640	No Loop	4	SRH-----------------------------M	8	TMHGK-----------HRK	no			Bacteria							MRKMTRINDGWTVYPEGKTPADGTTLDLPYTWNGVDGQDGGDDYLRTAFNFERVLDKPDVKPDEDVYLEFKGVNSSADVYIDGELVTHHDGGYSTFRVCVTECIKQGSTLRVRVDNGKTEKVYPQTADFTFYGGIYRDVNLIVVNKTRFDLDHFGSCGLKITPTVEDGDGKIIAEAYVTGGEATVTVSDADGNVVASGKSGETLTVPDARLWNGVVDPYLYTVRAELTAGGTVVDAIEQRVGFRAFSFDPKKGFFLNGKSYPLRGVSRHQDRPNKGNALSRADHEEDMAIIKEIGANTIRLAHYQHDDYFYDLCDEAGMIVWAEIPYISRHMPDAKDNATQQMRELICQQYNHPCIVTWGVSNEITMHGKHRKDMLAYHRKLNDLVHELDKTRPTVMAC…
ref174	559	Mini-Loop 2	8	------RGLSEEQ-------------------M	9	ASETTFGRE----------	no			Bacteria	Firmicutes	Clostridia	Clostridiales				MMNRTFITHFIRRQLSLDGLWQLTPTFQSDWQSRPVLVPGCWETLPGLENYRGTALYERRFSASGNVRICFEGVGHTASVFVDGQAAACHYNAYTPFSVLLRHLPAGDHIITVEADNRYSPDSTLHIPNDYESYGGISRPVVLEWLPDVYLESVHLTPSFRDDGWHLNIQAKVQNIGDGPHTVSVSSQINGQCIFLGTADLEAGESAVLEAEEQIDGIEPYEPESPALYTVNTLLTCDGEEDPCDDLIERTGFREVKVKDGQILWNGKPMRIKGVNRHEAHPQFGNALPLEAMAYDLQLIQDVGANAVRTSHYPNDQRFLDLCDEMGIFVWEESHARGLSEEQMRNPNFQPQSLDGIHEMVDAHYNHPSIFIWGILNECASETTFGRECYEEQFRLLRL…
ref175	594	No Loop	4	QMTE-----------------------------	7	AMFGE------------SK	no			Bacteria							MKRDDRRRRLLMDCMNLGWEFLKLGQVDFDQIDCVEAVSFNRNLFEKVDLPHTWYSEENPYKGSGVYRKRMVLSYEEGKRIFLNFQAADRWCKVFVNQCLIGEHKGGYSAFTFDITKYCKVGEENEFLVFLDNRSWEEISPLTGDFTVFGGLYRDVNLIFTEKICFDRSYYGTSGLIVRTDVLEDGTGEIRIEPHLCGDKEGKTVWAKYQVLSPKKEIVICQTQEGDHTCRVEIPNPVLWKGKKKAALYTLQAELIAEGRTVDRVELKIGFRSVFIDGERGFFLNGEHEKLHGVAKHQDYDQVFGAARQEHWDQDMRDILEIGANSVRLSHYQHPQKMYELCDENGLIVWAEIPMLQMTEDRKVFDNACSQLTELILQNLHHPSICFWGVQNEIAMFGE…
ref176	549	Mini-Loop 2	3	KMS------------------------------	9	AMFRDAAF--I--------	no			Bacteria							MERFSINTGWRFAKLPGVSYTAPSLAGAKWETLNLPHTWYRDDDQYRGLAVYQKTVEADYGPDKCILLEIGAADHTIRAFANDVELGIHKGGYSRVRFAVPSRCVDKGKVELTLYVDNSETDDVSPLSGDFTVFGGLYRGASLLVMEKSHFDYLYHATDGVIVRTAVHGNSGALCVEPHVITDGEAKIKYIFRAPDGSIAAHFEGPANVSQTIDIPSVRLWQGKDGPALYTLEAELETDGVLTDRTTITTGFRTIAVHPDSGFSLNGNHMRINGVAKHQDFAGCCCAVTETEIDRDFDLIAEVGANAVRLSHYQHPPYTYDKCDQAGLVVWAEIPMLKMSENPDLQENARQQMTELILQNIHHPSICFWGVQNEIAMFRDAAFIHENIKELCGLARTLD…
ref177	538	No Loop	4	SVF-----------------------------N	7	LIGGI------------SE	no			Bacteria	Firmicutes	Clostridia	Clostridiales				PAVTVSVPDATLWEPDHPYLYTVTAVLLRRNEAYDEVSCRTGVRSFTCDPQNGFFLNGKAMPLRGVSRHQDRLYRGNALTREEHYEDARMIKELGANTIRLAHYQHSQDFYDACDELGFVVWAEIPFISVFNQDPGAHENCISQLRELIIQNYNHPSICFWGISNEILIGGISERLVECHKELNALAKRLDPTRLTTIAHVSMTPVESPLHHITDIISYNHYFGWYGGKMEDNGPWLDSFHEKHPDLCLGLSEYGCEGILTYHGPEPACKDYSEEYQMLYHAHMAKMLDERPWLWSSHVWNMFDFGCAARDEGGVAGRNNKGLVTMDRKTKKDSFYVYQAYWSKKPMVHLCGRRYAQRAGETTEIIVCSNQPIVELFLNGEGAGVQRADKLFRFTVALR…
ref178	776	No Loop	4	SVM-----------------------------N	7	LIGGI------------SE	no			Bacteria	Firmicutes	Clostridia	Clostridiales				VFTDNGYRFIAVDKKQMGGEKMRNVINMNRDWRFIREDAGLPGELPSDWKRVDLPHTWNAVDGHDGNGGYYRGKCWYAKSFETPGQPLAGGKVYVEILAAGQQATVYVNGIEVTYHEGGYSIFRADITRFCKEKGENLLVVACSNENKSSVYPQAADFTFYGGLYRGVNLISVPEAHFELAYYGGDGLQVTAKPCEDGGAVFEMVSWVCGGDENFTVMYSVRDEDGEEVASAVRPADRTRVSIYVPDAERWNIDDPCLYTVTATLLRRNEAYDEVSVRAGVRSFFCDPEKGFCINGVWTPLRGVSRHQDLLYKGNALTREEHYQDARMIKELGANTIRLAHYQHSQDFYDACDELGFVVWAEIPFISVMNQDPAAHQNCISQMKELIIQNYNHPSICFW…
ref179	794	No Loop	4	SHH-----------------------------M	8	TMSGK-----------STE	no			Bacteria	Firmicutes	Clostridia	Clostridiales				MATKEVFLKRIIIFKNLSTIIIKKTWDTLAYFCAKVSTTDKQTEEWDMRQIYELNTKWAFSKEAQSVPEKKPKNWYVVNLPHTWNAIDGQDGGADYYRGICYYAKQVKKSELPEGDQYFLEIKGANSSADVYVNGKKLAHHDGGYSTWRVNMTDVLQDKNLIVVAVDNGESGSVYPQNADFTFYGGLYRGVNIIAVSHSHFDLEYYGAPGIQVTPEICGQDARVKTEVYVTNAKAGQKLCFRILDSEGEVIAQCEKDVSGNVAELDIPKVHLWQGRKDPYLYTAEVTLMEGEEVLDQVSTRFGCRSFEIDPERGFILNGESYPLRGVSRHQDRWGIGNALLPEHHREDMELICEVGANTIRLAHYQHDSYFYDLCDEKGMVVWAEIPYISHHMEGGREN…
ref180	850	No Loop	4	SCQ-----------------------------S	7	TIAGE------------KP	no			Bacteria	Firmicutes	Clostridia	Clostridiales				MRKTIPFNDNWSFSKDRVNWEQVTLPHTWNAVDGMDGRGEYYRGKCYYRRQLQTPVLQQGERVYLEVLALSLCGTVYVNDTEAGSHEGGFSSFTVDITELLTPCPEGAQTAPEGSAKTAGTPINTITILADNSPHGNIYPQMADFTFYGGLYRGVNLLILPEHHFEADFHGAQGLAITPELLDNASLPLSSDTEKGVYPSCCDTAGDPQYAMLHLNSWVTAPSPDYTIRYRITDAAGRDAAESWRPSEEPKTDVLLPHPHLWQGVDDPYLYTCTASLIYRNETVDEVQSRFGIRSFHVDPDKGFFLNGRPMMLRGVSRHQDRLYLGNALTRQQHYEDAALIKEIGANTVRLAHYQHSRDFYDACDEYGFIVWAEIPYISCQSDDPKAHDNCILQMEDLI…
ref181	754	No Loop	4	SVM-----------------------------S	7	LIGGI------------SE	no			Bacteria	Firmicutes						MRTIINLDKSWRFIKENAGLPSKLPTDWPLVDLPHTWNAVDGHDGNGSYDRGCYWYAKTFEMPKQPLAGGRVFVDIPAAGQQATVYVNGKEICYHEGGYSTFRADITDACAEGENLLVVACSNENKSNVYPQSADFTFYGGLYRGLNLISVPETHFELMYWGSNGLKVTAMPTECGGAEFALESWVVNADENFTVQYRICDADGREVGFCVRPADSTAVKLFVPDVTLWDCDNPYLYTVTAILQRRNEAYDMVSARVGVRSFSCDPDKGFILNGVPTPLRGVSRHQDQLYKGNALTREDHYHDARIIKELGANTIRLAHYQHSQDFYDACDELGFIVWAEIPFISVMSKDPEAHQNCITQMKELILQNYNRPSICFWGVSNEILIGGISEQLVENHKEL…
ref182	741	No Loop	4	TQH-----------------------------M	8	TASGN-----------VTR	no			Bacteria	Firmicutes	Clostridia	Clostridiales	Lachnospiraceae			MRTTENFNNGWYFVKAADMAAAQTMEWEKVTLPHTWNNIDGQDGGNDYYRGTCLYRKGFHRPHFWKTGDRAFLEFNGAAMTASVEVNGKLLKIHDGGYSTFRVDITDVMEEENQIYVAVDNSANDRVYPQKADFTFYGGLYRDVNLICVPGSHFELEKDGTPGIKVTPVIKGKDAEVHVVTWVCGKAERVHFSIEGEMAMDAEVMEGKAEAVFLMRDVHLWNGVQDSFLYTAKAELFADGEIKDCIQTRFGCRSFSFDKEKGFILNGRPYPLRGVSRHQDRAEVGNALTREMHREDMEIIKEMGANTIRLAHYQHDQYFYDLADEAGMVVWAEIPYITQHMENGRQNTLDQMRELITQCFNHPSIVCWGLSNEITASGNVTRDLMENHRLLNELCHQMD…
ref183	768	No Loop	4	TMH-----------------------------M	8	TAASA-----------VDE	no			Bacteria	Firmicutes	Clostridia	Clostridiales	Lachnospiraceae			MAEKRSLNENWKFVKDSAEYPSGAEAVAVSLPHTWNAEDGQDGGNDYFRGTCWYIRALEKPEIPEGGQAWLEFEGAAMTAGVYLNGIKLAEHAGGYSTFRVDITKAVREAEGRTLELAVSVNNGGNGSVYPQSADFTFYGGLYRGVSLILVPQAHFELGYCGGSGLKVTPVVKDLNTGKTEVTVEAWVTGDAEQVRFAVGEAGSAGKRQAAAGEGDAGKRKDWAAGEAETLTVCAPVKEGYARAVFTMEHARLWDGLEDPFLYAVTASLENGEQVSARFGCRQFAMDPRKGFLLNGRSYPLRGVSRHQDRRGVGNALTLKMHREDLEMILEMGANTVRLAHYQHAQEFYDLCDERGLVLWAEIPYITMHMPGGRANTLSQMEELVVQNYNHPSIACWGL…
ref184	760	No Loop	4	TIH-----------------------------M	7	SLQGV------------TE	no			Bacteria	Firmicutes	Clostridia	Clostridiales	Lachnospiraceae			MILRSKGAVKMARIVNKINEQWEFEKQGKTTEICLPHTWNAEDGQTGPELYFRGVCTYRRHLKKPELAPGQQVYIEFRGVNSSAVVRMNGKEFARHDGGYSTFRVNVTDAMEADNTLEVLVDNAPNAKVYPQRADFTFYGGIYRDVYMIIADQSHFDLDYYGGSGFRITPEVNRESAAVRFETYSVGEAEKIVVSIAGVGETALALETVGGKTYGKGSIDIANVHRWDGVDDPYLYEATAVLYRGGEAVDVVTERFGCREFRFDAKEGFFLNGRRYPLHGVSRHQDRLGVGNALTREMHEEDMELILSMGANSIRLAHYQHDQYFYDLCDEKGIVAWAEIPYITIHMDTGRENTIQQMKELITQNYNHASIVCWALSNEISLQGVTEDLMENHRILNDL…
ref185	1848	Loop 2	4	NEV-----------------------------R	16	GNGQSLTN--A-TANENLA	yes	39	MSYNLKKIKGGISMTKKFLAATMSFVLCVSSINVTPVKA	Bacteria							MSYNLKKIKGGISMTKKFLAATMSFVLCVSSINVTPVKAAETKEEVKQNLALNKEVFFSSEEGTSTAGKDTRAVKAVDGDTSTYWAANGKPNGVDDAQYPEWICVDLGESYEIQEVDVLFETKGRGRYYGYNIYVSDTAPKNNVSTVPESFKKVVSKEDNKISTTEPAKEMLDNQKGRYVLVEVTSCNEYNENAKYVVASIYELAVYGIETGGDEPDTPEGPDTPDTPDTPDTPDTPEGPDTPDTPDTPEEPDDPKPFEGSVQTASGRDNTYVTEIDGNWLFGGKGLSDADALKADYSSWKLVTIPHTWNDKDGEDGGGNYDRAKYWYHKEVDVTSDMLNKRVYIEFLGSNTQTTLYVNGQKAGDTHQGGYTTFRYDITDKVKEGTNQLDVCVDNTYTQ…
ref186	557	Mini-Loop 2	8	------RGLSEED-------------------M	9	ASDSEYGKE----------	no			Bacteria							MVRTFNTHKIRKQQELTGSLWEFTPCQGEKKGNRYQVATPCCWENHPEFTSYRGEGEYSRTFMAEGTIRLEFKGVSHTATVFLDGKEIASHYNAYTIFSVIVKDLPKGEHTLTVRADNRFSEDSALHVPNDYMSYGGLSRPVVLENIEDIYISYVHVTPYQEEKKWKAKVEVCLENIKDKELCVCVKAELAGKTIVWENTKILGNTKILVNAVEEFEEVQTWTPKQPNLYTVNISLIQEDQVIDDLIERFGFREVKVEGKDILLNEEKLKIRGVCRHEDHPQFGCALPYEAMAADLELIKHLGANSVRTSHYPNDERFLDLCDEQGILIWEENHARGLSEEDMRNKNFESQAEQVIEEMILAHYNHPSIYIWGILNECASDSEYGKECYQKQFELIKCL…
ref187	851	No Loop	4	SSQ-----------------------------S	7	TIAGE-----------K-P	no			Bacteria	Firmicutes	Clostridia	Clostridiales				MCSLPVFILSYSFSQDKTILFWKPGFKNPQRGNPENGLQQTKTDAHERRNEADMREIISFNDNWNFSKDGTHWEPVTLPHTWNAIDGMDGQGEYYRGVCRYEKSFATPPLRDGSRVFLEVLACSLSGTVIVNGRELCRHKGGYSSFVTDITEALCPSCSSTASPGQQDTDARKTNTLTILADNSPQSDVYPQMADFTFYGGLYRGVNLLILPETHFDVCFHGAPGLTVTPEVIDSSILPDYAPETMCCPSGCNVGSPSHSALIHLNSRITAASPDYTVRYLITDAQGREVAEVWRPSESPRTEVLLPSPHLWQGVEDPYLYRCTASLVFRNQVTDQVTARFGIRFFSVDPQKGFFLNGKPLMLRGVSRHQDRLWQGNALTRKEHYEDAALIAELGANTV…
ref188	201	LoopNoCoverage					no			Bacteria							MIPLHYNHPCIYIWGILNECASDSAYGKECYKKQYDLIRALDDSRPRSSASCKFRTDLCFGLPEVVSCNIYPLWYHDMPPAEYLDDLYQWVQKETEGSGKPFLITEIGAGAVYGCRNSHHAKWTEEYQALALEKQLTAVLEHKGCSGVYIWQFCDVRISDEWFAARPRTMNNKGVVDEYRRRKLSCDVVKRIFESYSDYFD
ref189	581	Mini-Loop 2	8	------RGFDLEK-------------------M	9	ASEEPEARE----------	no			Bacteria	Firmicutes	Clostridia	Clostridiales				IWEEETMVRLFDRHRIRNVKELDGMWDFSMEGVEKRYRLPVPGCWEQHPDFLSHRGKGCYSREVYVEKAGNLRLEFKGVSHTADVFWDGRQIARHYNAFTPFSTVIRHVEKGSHRLEVYVDNTFGEHSALHIPNDYYTYGGITRPAAMESLSDVYIKEMHFTPSRVGDVWSGRVEAVVCNLSDRAVFVALEGSLKSWQGGASGEPEEHDTPAEADQPFCCAEAEIPAEGEAVVVLEGVFPGVLAWSHQAPKLYLLQATLLWEGEPVDDLIDRVGFRVVEIRGTRLLLNGQPVYLKGFNRHEDYAVDGCAVSLQHMVQDMDLMQDMNVNALRTCHYPNDERFLDLCDERGIMVWEENHARGFDLEKMQNPNFEKQCEDCIREMIQNHYNHPSIVIWGILN…
ref190	656	No Loop	4	SAH-----------------------------M	8	TISRK-----------HRD	no			Bacteria	Firmicutes	Clostridia	Clostridiales				MLKISKKGEVQCMRKIIKLMKDWQFTYQNQKKRLVDLPHTWNAVDGQDGNDDYFRGTCVYEKTVPKPEFTDNERVYLQFHGVNASAKVIVNGITVLTHDNGYSTFRTDVTDVLKDENELRVEVDNSKNDTVYPQVADFTFYGGIYRDVEFLIVQETHFDLDHYGGCGVQVSADVKGSTGIVNVRSYTNKSPQEMEKEGLEVHLALKDAEGTEAGAANGTSAVIKVPKAHLWNGVKDPYLYSLTAQLCRGQDVLDEVTVSCGIRTFSFDANKGFFLNGVSYPLRGVSRHQDWKGIGNAISRKQMEQDMKLIREVGANTIRLAHYQHHQYFYDLCDREGMVVWAEIPYISAHMPNGKDNTFFQMRELIVQNYNHPCIVTWGISNEITISRKHRDDMLRNHH…
ref191	419	Loop 1	25	GLFKSTKNFVDVT--NG-KVTCFFSLDT	5	DTS-N---------------E	no			Bacteria	Firmicutes	Clostridia	Clostridiales				YFDFYNYSGLHRSVNLVVCPNEYIFDYSTSYELEGADAKVLYQVETVGEGQVEVELLDEDGVCVSAVQGKKGVLEVKNARLWQVRDAYLYTIRIRLCREGRLTDEYEDQIGIRTVEIKGTKFLVNGSPVYFKGFGKHEDSDVAGRGFNICMMKRDFELMKWIGANSFRTSHYPYDEEVYRMADREGFLIIDEVAAVGLFKSTKNFVDVTNGKVTCFFSLDTIPELLGRHLRDIEELIARDKNHPSVVAWSLLNEPDTSNEAAVPYFKEVFGIAHELDKQKRPRTFALIMNSVPDVCKCYQFSDIIALNRYYGWYVKGGYEISEAEQLFRKELDAWKALNLDKPFVFTEYGADTLGTEHKLPSVMWSQEYQDEYLKMTNEVFDSYAFIKGEQIWNFADFQ…
ref192	485	No Loop	4	SEH-----------------------------M	8	TISTK-----------DKK	no			Bacteria							QGVNASAKVELNGTEVGTHDGGYSTFRWDVTDFLKDENALTVHVDNSRNDRVYPQKADFTFYGGIYRDVSLIVVHKRHFDLDHFGGSGLKVTAKPVDNYTRGEVVVDTWRNCEEGQVHIAIQDAEGKEVAAADLASVKLSLPNVRLWDGVKDPYLYTATATLTVDGREVDQVSARFGVRDFFVDPAQGFFLNGKPYPLHGVSRHQDWKGIGNAITREHHDTDMAMIRELGANTIRLAHYQHDQYFYDLCDQYGMVVWAEIPYISEHMPNGRENTLSQARELVAQNYNHPSIVVWGVSNEITISTKDKKDMLDNHRVLNDLYHELDPTRLTTLACYAMCGPFNRSAHITDLVSWNLYLGWYVPGLFLNDLWMGFFHFRYPKRPLGYSEYGCEAMPNLHSS…
ref193	592	Loop 1	26	GVHLNFGGGANFK--GGKKVNTFDPVEE	5	DSG-S---------------P	no			Bacteria	Firmicutes	Clostridia	Clostridiales	Clostridiaceae	Hungatella		MDLSGVWDFKLDNGKGFEEKWYERPLEDPMTMAVPASYNDLKDGVDFRDHYGWVFYQRKLTVPSYMRSQRLVLRMAAVTHVGKVYLNGKLVCQHKGGFLPFEAEINEYLTDGENLLTIAVDNRIDHSTLPVGSEGGGGMLGGGMFPWKGSKPKNAPNFDFFNYCGITRPVKLYTTPGEYIRDVTLNASVDGDKASISYEVETVGQGTVHIEVWDREGQKVAEGDGATGVLKVEQVHLWQPLRAYLYEIKIAFGADRYTLPYGIRTVKVEGGKFLVNGQPFYFKGYGKHEDTYPGGRGLNMPMNVKDISLMKWQGANSFRTSHYPYSEEMMRLCDQEGIVVIDETPAVGVHLNFGGGANFKGGKKVNTFDPVEEGGIRTFEHHKEVIRDMIARDKNHACV…
ref194	605	Loop 1	25	GLFKSTKNFVDVT--NG-KVTCFFSLDT	5	ETT-T---------------D	no			Bacteria	Firmicutes	Clostridia	Clostridiales				MLEYSVLYPVNTVSRQVFGLDGMWRFKIDWDSQGRKEQWQNGLSGYDMIPVPASFQDFYTTKEIREFVGDVWYETEVMISSAYKEKRMFLRFGCATHFADVYVNGQPAGSHEGGFLPFSLDISRLVEFDKKNRISVVVNNELSTANLPCGATITLKNGMKKASPYFDFYNYSGLHRSVNLVVCPNEYIFDYSTSYELEGADAKVLYQVETVGEGQVEVELLDEDGVCVSAVQGKKGVLEVKNARLWQVRDAYLYTIRIRLCREGRLTDEYEDQIGIRTVEIKGTKFLVNGSPVYFKGFGKHEDSDVAGRGFNICMMKRDFELMKWIGANSFRTSHYPYDEEVYRMADREGFLIIDEVAAVGLFKSTKNFVDVTNGKVTCFFSLDTIPELLGRHLRDIEE…
ref195	304	Mini-Loop 2	8	------RGLSEED-------------------M	9	ASDSEYGKE----------	no			Bacteria							EITIEINPGTVNEEKLKIRGVCRHEDHPQFGCALPYEAMAADLELIKHLGANSVRTSHYPNDERFLDLCDEQGILIWEENHARGLSEEDMRNKNFESQAEQVIEEMILAHYNHPSIYIWGILNECASDSEYGKECYQKQFELIKCLDSSRPHSFASCKFKTDISFGLPDVVSYNIYPLWYHDTEPEEYLDDLYQWVQKETEGSKKPFMITEIGAGGIYGYRNPYHAKWTEEYQAETLEKQIRAVCSYPDCIGVYIWQFCDTRVSDEWFHVRPRTMNNKGIVDEFRRPKLCYEIVKKLFETMSVE
ref196	619	Loop 1	25	GLFESLMNFMEAN--TG-KKTAFFEKET	5	ETT-T---------------D	no			Bacteria	Firmicutes	Clostridia	Clostridiales				MDILSYKENQEVIKMLEYSMLYPKATQTRRAISLDGMWKFCLDKEGTGEEKHFPDGILGKDVIPVPASFQDFYTEKETREFTGDVWYEKEVFVPEEWKGKKVFLRFGAATHRAAVFVNGRKITEHEGGFLPFLADITETACYNAFNKVVVKVNNELTVTNIPCGETITLPDGRKMSKPYFDFFNYSGLQRSVYLIAVPTEYVFDFDLTYQISGRTAEISYDIQTTGGHDVSVSLLDEDGKEAASAKGKHGALEVKDAHLWQVRNAYLYRFIVRISDGGNLIDEYEQEIGIRTVEVKGASILLNGSPVYLKGFGKHEDSDIVGRGFHIGVMKRDFELMKWIGANSFRTAHYPYSEEIYQMADREGFLVIDEVAAVGLFESLMNFMEANTGKKTAFFEKET…
ref197	274	LoopNoCoverage					no			Bacteria	Firmicutes	Clostridia	Clostridiales				ELCDRYGLYMIDEANLESHGSWQKMGTCDPSWNVPGSLPQWKNCVVDRAMSMVERDKNHPSVIAWSVANEPASEEEGAREYFSPLVDLVKELDPQKRPVTIVTYEGSSPESCKVAELCDILVLNRYRGWYDTEGNLKGAAALLRDELERFHLRCPDKPIMLGEYGADTIAGFHDVNARLFSEEYQAEFIKAYGEVFDALPYITGEHIWNFADFATAENIRRVDGNKKGVFTRDRKPKLAAHVLRERWKGQEKGQNDDGDCSIGCRNFKHAGDSL
ref198	603	No Loop	4	SRH-----------------------------M	8	TMYGK-----------HKK	no			Bacteria							MRNLISLNQDWLFTAKDAGLPACVPTDWDKVDLPHTWNAVDGHDGNGGYARIKGWYAKSFATPSQPLKGGRVYVEIPAAGQQATVYVNGTEVVYHEGGYSTFRADITDLCKEGEDNLLVIACSNENKSSVYPQAADFTFYGGIYRDVSLITVNKNRFDLDYYGASGIKITPTVNGADGEVVAEAYITGGGEVKITVYDKYGNTVAHGASGERLTVKNARLWNGVADPYLYTLKAELTADGKIVDCISRRFGFRTFSFDPDKGFILNGKPYPLRGVCRHQDRPKRGNALTRADHDEDMRLIMETGANTVRLAHYQHDDYFYDLCDENGLVVWAEIPYISRHMPQANDNALSQMKELIYQQYNRASIVMWGVSNEITMYGKHKKDMLAFHKRLNAFVKEAD…
ref199	343	No Loop	4	SEH-----------------------------M	8	TISTR-----------DKK	no			Bacteria	Firmicutes	Clostridia	Clostridiales				GANTIRLAHYQHDQYFYDLCDQYGMVVWAEIPYISEHMPNGRENTISQAKELVTQNYNHPSIVVWGVSNEITISTRDKKDMLDNHRALNDLYHELDPSRLTTLACYAMCGPFNRSAHITDVVSWNLYLGWYVPGLFLNDLFMKFYHWKYPTRCLGYSEYGAEGMPNLHSAKPKRGDHSEEYQAKYHEYMLKCFARHPFLWSTYVWNMFDFAADARDQGGEPGMNHKGLVTFDRKIKKDSFYIYKAWWSDEPFVHLCGRRYKYRAEQVTDITVYSNQEQVSLYNNGQFVESKRGRYAFHFRLRMEKENRLEVKAGTLLDSAVIYRVAQPKPEYKVKKGKSQNWV
ref200	201	LoopNoCoverage					no			Bacteria	Firmicutes	Clostridia	Clostridiales				DEAVQTKTKENHKAALRELIQRDKNHACVIAWSLLNEPETTNEAAVPYFHEIFSLAHELDVQKRPRTFALIMNSMPDTCKCYSFCDFISLNRYYGWYMSGGYEIRDAKEKFIAEMNAWRDLKLDKPFIFTEFGADTAAGMHKLPSVMWSEEYQEEYLKMQFEVFDSYDFVKGEQIWNFADFQTVEGIMRVDGNKKGVFTRD
ref201	210	LoopNoCoverage					no			Bacteria	Firmicutes						KRRNYRSIIREMIENHYNHPSIVIWGILNECAAETDEGRRMYKAQYEQIKSMDTSRPTTSATCRHFTDICLDLPDVVSFNMYSGWYKDCPIDDRNNQEIDWIRKSGGDNKPIIVSELGAAAVYGYRDRSHCKWSEERQADIIRDNLEVYMNDDRICGVFVWQFADCRVTEDGDWFATRARCHNNKGVVDEYRRPKIAYDTIKDMFEKYGV
ref202	715	No Loop	3	NRV------------------------------	5	YHP--------------HG	yes	36	MAIAIAMHSLDTQIMKIRIINILVFLLLAATGAARD	Bacteria	Bacteroidetes	Bacteroidia	Bacteroidales	Bacteroidaceae	Bacteroides		MAIAIAMHSLDTQIMKIRIINILVFLLLAATGAARDVASFCDGWEFKKGPFPADAMKGAGKWNSNWEAVTIPHTWNATDMQKKASSFYAGEAYYRKRFTPDPDLKGKRVFLRFEGVGSCAEVYINGYLAGTHKGAYSAFVCEIGPQLKFGEENELIVKADNSERPDVIPVNHILFGVYGGIYRPVWLVATDPCAIVVNDCASPGVFITQKNVTSKSADVAVKVKVGNSLKSPASMRLENAVYDMDGRLVKTDRQDFTLTPQSNQSIISSFRISRPHLWQGREDPYLYKVVSTLYRDGKKVDEVVQPLGLRRYEIVAGDGFYLNGKKYPMYGVTRHQDWWGLGSALTNKEHDFDLDQIMEIGATTVRFAHYQQSDYLYSRCDSLGLVIWAEIPFVNRVTG…
ref203	755	No Loop	4	SVM-----------------------------N	7	LIGGI------------SD	no			Bacteria	Firmicutes						MRNVINLNRDWRFVQEDAGLPKELPLEWLQINLPHTWNAIDGHDGNGSYDRGKYWYAKSFPTPKQPLAGGRVYVEILAAGQQATVYVNGSEVIYHEGGYSIFRADITDQCKEEGDNLLVVACSNENKSSVYPQSADFTFYGGLYRGVNLISVPEVHFDLEHYGGSGLQVTPKPCESGGATFEMESWVANGDENFTVMYSVKDADGKEVGSAVRPADDTKATVYVPDVNRWEIDSPYLYTVTATLQRRNEAYDEVSARVGVRSFSCDPDKGFIINGVETPLRGVSRHQDQLYKGNALTKEDHYEDAKIIKELGANTIRLAHYQHSQDFYDACDELGFVVWAEIPFISVMNPDLEAHQNCISQMKELIIQNYNHPSICFWGISNEILIGGISDKLVENHKE…
ref204	380	No Loop	4	SVM-----------------------------S	7	LIGGI------------SE	no			Bacteria	Firmicutes						GVSRHQDKLYKGNALTKEDHYEDARIIKELGANTIRLAHYQHSQDFYDACDELGFIVWAEIPFISVMSKDPEAHQNCITQMKELILQNYNHPSICFWGVSNEILIGGISEQLVENHKELNALCKELDPTRLTTIAHVSMTPVDSPVHNITDVESYNHYFGWYGGKMEDNGPWLDNFHKAHPEICLGVSEYGCEGIITYHGPNPACKDYSEEYQALYHEHMAKVLDQRPWIWSSHVWNMFDFGCAARNEGGVAGRNNKGLVTMDRRTKKDSYYVYQAYWSREPMIHLCGRRYAQRAGETTRIKVYSNQPSVTLYVNGKAAGVQNGSKVFTFEAALEEGFNRITAVAGDLKDSMTLEKVDKEPSIYVLPEVNERAEGVANWF
ref205	961	No Loop	4	TMH-----------------------------M	8	TAASA-----------VDE	no			Bacteria	Firmicutes	Clostridia	Clostridiales	Ruminococcaceae	Faecalibacterium		MSFVISLDKWSFFKDVNDLKRGRKGEEVTLPHTWNAMDGQDGGNDYHRGTCWYARGLKRPDIPAGGRAYLEFDGAAHTCEVFLDMEKAARHEGGYSTFRVDITDYLKQDETLLTVSVDNSSNHVYPQSADFTFYGGLYRGVKLVVVPEAHFDLDCCGAPGIKVTPIVTDLERKTVEVTVEAWVKNANQVTFTVDGQEQTAPVEGGRAQAVFTLEHVRLWEGLDDPHLYTAAARLDNGEAVSARFGCRTFEMDPQRGFFLNGRSYPLRGVSRHQDREGLGNALTLKEHQEDMGLILEMGANTVRLAHYQHAQEFYDLCDEKGLVVWAEIPYITMHMRDGRANTLSQMEELVVQCYNHPSIVCWGLSNEITAASAVDEDLLENHRLLNELCHKLDPTRPTT…
ref206	733	No Loop	4	TQH-----------------------------L	8	TAAST-----------VNE	no			Bacteria	Firmicutes	Clostridia	Clostridiales				MRKIFSLNQGWKFYKTKPTDSAGEPVTLPHTWNVVDGQDGGNDYHRGTCWYIQNLPCPKLEDGERAWLQCKGAAMTAEVYLNGEKLARHEGGYSTFRVDLTDRLDKNNVLCISVDNSDNDTVYPQKADFTFYGGLYRDVELIIVPAVHFALGYCGTPGIKVTPVVDLDTGTAAVTVETWVEGENNEEHSVNFMAAGQTQAVPVIHGRAKAVFTIENVHLWDGVEDPYLYTATATLSSGDEISARFGCRNFQIDPQQGFILNGRSYPLRGVSRHQDRQGAGNALTLDMHKEDMEIIRELGANTLRLAHYQHAQEFYDLCDENGIIVWAEIPYITQHLANGRENTLSQMEELIIQNYNHPCIAVWGLSNEITAASTVNEELLENHRALNNLCHKLDPTRLT…
ref207	540	No Loop	4	SQH-----------------------------L	8	TMNGA-----------GNP	no			Bacteria							TQTAVSEDGHAVAVFEIENVHLWDGVDDPYLYTARASLESGDEVSARFGCRSFEIDSQKGFLLNGRSYPLRGVSRHQDRPKKGNALSKGDHREDMDLICEMGANTIRLAHYQHDQYFYDLCDEKGMVIWAEIPYISQHLEKGRDNTVSQMKELVIQNYNHPSIVVWGLSNEITMNGAGNPELLENHRILNDLCHELDNTRLTTMAVVSMCGIDEEYLTIPDVLSYNHYFGWYGGDTSMNGEFFDRFHAKYPHRAIGMSEYGCEALNWHTSNPEQGDYTEEYQAYYHEELIKQLFTRPFIWATHVWNMFDFAADARAEGGEDGMNHKGLVTFDRKYKKDAFYAYKAWLSDQPFVHICGKRYVDRVEDVTRVTVYSNQPEVELLRNGESLGKKTSQEHFFY…
ref208	679	No Loop	4	TQH-----------------------------L	8	TAAST-----------VNE	no			Bacteria	Firmicutes	Clostridia	Clostridiales				PAMDAGTRVFLEICGAAMSARVSLNGEELASHEGGYSAFRVELTQCMRDRNDLAISVDNGDNDLIYPQKADFTFYGGLYRDVNLILVPETHFELSYCGAPGIKVTPEVDLEKGCAQVMVETWQAGQGDVVVSISGQENDAPFMSQQVTPQRNHAIARFVIENVHLWDGVEDPYLYTATATLSSGDEISARFGCRNFQIDPQQGFILNGRSYPLRGVSRHQDRQGAGNALTLDMHKEDMEIIRELGANTLRLAHYQHAQEFYDLCDENGIIVWAEIPYITQHLANGRENTLSQMEELIIQNYNHPCIAVWGLSNEITAASTVNEELLENHRALNNLCHKLDPTRLTTMADVFMLEMESPILEIPDVNSYNLYFGWYLGDLEQNDEFFDEYHAKYPGRAIG…
ref209	199	LoopNoCoverage					no			Bacteria							NHPCVVMWSMGNEPDTEHFPESAYEYWHSLYELTHRLDPADRPVTFVCCQNNYEKDLVTRTMDVVCLNRYYGWYNLSGDLEAACYALNQELDFWEKQNKPVMITEYGADAIAGIHECVAEMFSEEFQAEFYERQNAEFDKRRFFIGEHVWNFADFATIQGCMRADGNKKGLLTRDRRPKLAAHYFRNRWTKLPNFGYKE
ref210	778	No Loop	4	SHH-----------------------------M	8	TMSGK-----------STE	no			Bacteria	Firmicutes	Clostridia	Clostridiales				LYTITIKKTWDTLAYFCAKVSTTDKQTEEWDMRQIYELNTKWAFSKEAQAVPEKKPKNWYVVNLPHTWNAIDGQDGGADYYRGICYYAKQVKKSDLPEADQYFLEIKGANSSADVYVNGKKLAHHDGGYSTWRVNMTDAIQDKNLIVVAVDNGESDSVYPQNADFTFYGGLYRGVNIIAVSHSHFDLEYYGAPGIQVTPEICGQDARVKTEVYVTNAKAGQKLCFRIRNAEGEVIAQCEKDVSENVAELDIPKVHLWQGRRDPYLYTAEVALMEGEEVLDQVSTRFGCRSFEIDAERGFILNGESYPLRGVSRHQDRWGIGNALLPEHHREDMELICEVGANTIRLAHYQHDSYFYDLCDEKGMVVWAEIPYISHHMERGRENTISQMKELIIQNYNHP…
ref211	668	No Loop	4	TQH-----------------------------M	8	TASGP-----------VTD	no			Bacteria							QDGGNDYWRGTASYEKTFPCPDLEPGGRAVLEFPGAAMAANVYLNGHHLARHEGGFSTFRVDITDVLEEENRLLVEVDNSANDQVYPQKADFTFYGGLYRDVNLITVPAVHFELCKNGTPGIKVTPVVDLEEKTACVTVETWQNGGMVEFTVNGETQIIPSVDGCAKAEFTIENVHLWDGVDDPYLYTAVAKLDSGDEVTARFGCRKFEIDPQKGFLLNGRSYPLRGVSRHQDCKGMGNALTIEHHRQDMAIVKEIGANTLRLAHYQHAQEFYDLCDENGLIVWAEIPYITQHMENGRQNTLDQMRELIVQNYNHPCIAVWGLSNEITASGPVTDDMLENHRLLNELCHKLDPTRPTTMANVFMLETDSPILDIPDVNSYNLYFGWYLGELEQNEEFFD…
ref212	500	No Loop	4	TVH-----------------------------M	7	SLQGV------------TE	no			Bacteria	Firmicutes	Clostridia	Clostridiales	Lachnospiraceae	Butyrivibrio		GVSRHQDRLGVGNALTKEMQEEDMELILSVGANSIRLAHYQHDQYFYNLCDEKGIVAWAEIPYITVHMDTGRENTITQMKELITQNYNHASIVCWALSNEISLQGVTEDLIENHRVLNDLVHKMDKTRVSAMANLFLLETDSPLVSLPDIRGYNLYYGWYVGDMEDNDAFFDDFHAKYPDTAIGLTEYGADSVITLQSPKPEKGDYTESYQALYHEHMLEMFAARPYLWGTYVWNMFEFAAAGRDEAGDPGKNHKGLITFDRKQKKDAYYIYKAWWSAEKFVHLCGSRYHDRVEDTTEIKVYSNLEKIALYVDDTLFARQEGSHVFRFQVPIRGVHRIKAVGVWGDSTCKDAGYEDSMGSVKENGSHEDGVCEAGSCEDSMEIAKVDAPNPSYFMSLDK…
ref213	230	LoopNoCoverage					no			Bacteria	Firmicutes	Clostridia	Clostridiales				VWEENHARGLSEEQMRNPNFERQAEDCIREMITAHMNHPSIIIWGILNECASETEYGYECYKKQYELIHQMDDSRPRSSASCKFKTDLCFGLPDIVSYNIYPEWYHDAPTGEYLADLYNWVQTDSEGKGKPFLITEIGAGAIYGYRTPAMCKWSEEYQAKALENQITAVLGQEGCSGIFIWQFCDVRISFEWFSNRPRTMNNKGIVDEYRRRKLSYDVVKRLYHSYSDYR
ref214	611	Mini-Loop 2	8	------RGLSEEV-------------------M	9	ASDTAYGRE----------	no			Bacteria	Firmicutes	Clostridia	Clostridiales				MPVSDCPGRKRELRNRREGLETIPEKEYTFSKSNSGTDQKRPEWKREVRMVRTFLTHRVRRQTELSGRLWRFEALEGDRKGEIRKAPVPGCWETWPGFENYRGWAAYETEFAGQGNIRIEFKGVSHMAKVSVDGKEAASHYNSYTPFSLVVPACQEGMHRLRVLVDNSYGPEYSLDRDNDYMSYGGISRGVVAEEVPDVYLEGIHVTPLKETENGWLARVEVFCTNLTEAVDAISLEIALHDTRERFEVSAAPGKSRVLSEEIFFAETQSWDTHNPALYEISAVLYRNGMAEDDLIDRVGFRTIRVEGNRILLNGKPIHIRGFCRHEAHPDFGCALPFEMMAYDLELLRDMGANSVRTSHYPNDERFLDLCDEMGILVWEENHARGLSEEVMRNPLFEP…
ref215	553	Mini-Loop 2	8	------RGLSLQN-------------------M	9	ASETEYGKE----------	no			Bacteria							MIRAFDTHKVRTVKELTGQLWQFTPCQGEHAGQSYTVATPSCWETYPDFGNYRGEGIYRTTFRGNGNLRLECKGISHTATLRLDGQEIAKHYNAYTIFDVIMTDVPEGIHTLEITADNRFSEESALHIPNDYKSYGGISRPVVLEQLSNLYIRQILVTPLHENGIWSTQISLIIKNITPSSQKCSAKLTIHDREIIWNDLELAPQEQRLLTGLLTFEQVEEWSMETPRLYYVNAVLEQNGAAVDDMIDRFGFRIVDIDDKHILINEKAVRIKGFCRHEDHPQFGCALPFAAMAADLDIIKHLGANSVRTSHYPNDELFLDLCDEQGILVWEENHARGLSLQNMQNPHFEPQAEQVIREMIPAHYNHPCIYIWGILNECASETEYGKECYAKQLSLIKEL…
ref216	743	No Loop	4	TMH-----------------------------M	8	TAASA-----------VNE	no			Bacteria	Firmicutes	Clostridia	Clostridiales	Lachnospiraceae			MRKVTELDKNWIFVKGVKGIAEARAAEGVLVSLPHTWNAADGQDGGNDYYRGTCWYRLALQKPELKDGERAYLEFDGAAMTADVYLNGEKLAHHEGGYSRFRVDITEKLIETGNELMVAVDNSDNDRVYPQKADFTFYGGLYRMVRLVIVPEAHFSMDYYGGNGIKVTPVVTLAGNGEETASAVVTVEIWAEGSAEYVTVTVAEETKREAVTGGYAKAEFHLGAVHLWDGVDDPYLYTAKAELESGDAVGARFGCRSFRIDPQEGFFLNGRSYPLRGVSRHQDRKGAGNALTPAMHQEDMDIVREIGANTLRLAHYQHAQEFYDLCDENGIIVWAEIPYITMHMNGGKENTLSQMRELIIQNYNHPSIICWGLSNEITAASAVNEELLENHRELNDLCH…
ref217	740	No Loop	4	TEH-----------------------------L	8	TVTGG-----------VTA	no			Bacteria	Firmicutes						MEKIEFNAGWYFSSQDVGENRTLAHGRAVILPHTWNAEDGTDGGNDYHRGRCWYVKKFPRPALEDGDEVWLEFEGAAMTAVVSLNGTGLARHEGGYSTFRVELTAYLEEENLLAVSVDNSVNDRVYPQKADFTFYGGLYRDVNLLIVPKVHFALDRMGGPALKITPVVSENLSSAAVTVEAWVSGPAEKVIFAMDGQEREAAVIDGKAQVLFELTQPHLWDGLNDPYLYTAQARIPGGDQAEVRFGCRRFQIDPEQGFLLNNRPYRLIGAARHQDRERLGNAISRVEHEEDVAILLEMGATSVRLAHYQHSQYFYDLCDKHGLIAWAEIPCITEHLTTARDNALSQMEELVTQCYNHSSIVCWGLSNEITVTGGVTAELTETHRQLNDLCHRLDATRPT…
ref218	755	No Loop	4	SVM-----------------------------S	7	LIGGI------------SN	no			Bacteria	Firmicutes	Clostridia	Clostridiales	Lachnospiraceae	Lachnospiraceae bacterium M18-1		MRNIVNLNRDWRFIQEDAGLPEEFPSHWKQIDLPHTWNAVDGHDGNGNYARGRFWYAKSFRKPVQPLEGGRVYVEIPAAGQQAEVFVNGTKVIYHEGGYSTFRADITDLCREDEDNLLVIACSNENKSSVYPQSADFTFYGGLYRGVNLISVPKTHFELEYYGGPGIQITPRPCEDGGAVFEMESWIAGGDENFTVMYSILDARGKEVAAGVRPADDTKLTLYVPDVHLWEIDSPYLYTVTATLQRRNEAYDEVTARAGVRSFSCDPEKGFIINGKEIPLRGVSRHQDQLYKGNALNREDHYEDARLIKELGANTIRLAHYQHSQDFYDACDEMGFVVWAEIPFISVMSPDPDAHQNCISQMKELIIQNYNHPSICFWGISNEILIGGISNQLVENHKE…
ref219	650	No Loop	4	SEH-----------------------------M	8	TISTK-----------DKA	no			Bacteria							MNGNLHREENLVRNIICFNEDWHFTRPDGTEIPVDVPHTWNNIDGQDGGNDYWRGTCMYKKSFPKPDFAADEQVYLEFQGVNASAKVELNGQPVGAHDGGYSTFRWDVTELLADENQLIVHVDNSVNDRVYPQKADFTFYGGIYRDVNLIVVNKNHFDLDYYGGNGLKITPAVEGQDGKVRVETFHTAEDAQVTVELLDADGKTVAGGEGTDVTLTIPSVHLWDGVKDPYLYSCEATLMVDGETVDRVSARFGVRTFSVDPEKGFFLNGRSYPLRGVSRHQDWKGIGNAITKEHHDTDMALIREMGANTIRLAHYQHDQYFYDLCDRYGMVVWAEIPYISEHMPNGWDNTISQAKELVVQNYNHPSIVVWGVSNEITISTKDKADMLDNHRVLNGLYHE…
ref220	576	Mini-Loop 2	8	------RGLSLEQ-------------------M	9	ASETEYGYE----------	no			Bacteria	Firmicutes	Clostridia	Clostridiales				VIITSIFLCNTKKFIAEGTMIRTFCTNKIRRTTELSGSLWKFSPCSGEFKDRVYPVVVPCCWESLPDFPAYRGIGVFTREFKAEGTIRLVFKGVSHTARVCVDGKEVGSHYNAFTPFSIVVKGLEAGCHKLEVYADNSFSEDSALHVPNDYMSYGGISRGVVLEELEEAYIEYVHAVPVKAEDGWMVRTAVKVNSVSDQEKSYSLTVQVEGQEAVTNQVTVKAGEEVVVERQIPAQDVESWEMENPRLYEITAILATEKPVDDLTDRFGYREVKIDGKDILLNGRKIRIKGFCRHEDHPMYGCALPFAAIEQDLQIARDLGANAIRTSHYPNDELFLDLCDEQGIWVWEENHARGLSLEQMENPNFERQAEDCIREMITAHINHPSIIIWGILNECASE…
ref221	1563	Loop 2	4	NEV-----------------------------R	16	GNGQSLTD--A-KANDNLA	yes	29	MTKRILSVVMAAVMCTANIGFMPPAKVSA	Bacteria							MTKRILSVVMAAVMCTANIGFMPPAKVSAAQSGSAPSESALVRSGDKIQTASGRDEAYAKEIDGEWLFGGKGLSADNALQADRAKWDKITVPHTWNAADGEDGGGNYVRAAYWYHKEINVPKEMLHKHVYIEFLGSNTQTTLYVNGKKAGDTHKGGYTAFRYNLSGLLKEGTNSLDVCVDNTYNQSIAPISGDFNMYGGIYRRVYLIAVDDVHVDLEKNGSSGLVLKTGNMRSKEAPSDLGQFDIQADIVNDSDKEKTVTVTASVHGENAAGPVEKKITIAAHSTYQFKEHYTINNPTLWEGIRYDKDADNKHIGCQYEVALEVKDGDKVLDKVTDKLGFRYFWIDTKDNGESGEGFFLNGKKFPLRGVNRHSYLKGAGSAMTEEQHAADMEIIKELGV…
ref222	755	No Loop	4	SVM-----------------------------E	7	LIGGI------------SE	no			Bacteria	Firmicutes	Clostridia	Clostridiales				MRRIVNLNGGWKFSKENEKLPEQMPEGWESVNLPHTWNAVDGHDGNGSYDRGCYWYAKTFEAPKQPLEGGRLFLEILAAGQQATVYVNGKGEYYHEGGYSTFRVDITDACVEGGENLIAIACSNEKKSSVYPQSADFTFYGGLYRGVNLISVPKAHFDLGHWGSIGFMVTAAPDGKGGAEFKLESWPVNIDENFTVQYSIQDAEGKEVASAVRPADSTAVNVYVPDAVLWDCSNPYLYTVTATLQRRNEAYDEVSTRAGVRSFSCDPDKGFLLNGVPTPLRGVSRHQDMLYKGNALTREDHYNDARIIKELGANTIRLAHYQHSQDFYDACDELGFVVWAEIPFISVMEKDPAAHQNCITQLKELVLQNFNHPSICFWGISNEILIGGISEQLVENHKE…
ref223	506	No Loop	4	SVF-----------------------------D	7	LIGGI------------SE	no			Bacteria	Firmicutes	Clostridia	Clostridiales	Ruminococcaceae	Acutalibacter	muris	IDGSGEFELRSFITNPGPDYTVSYSIYDKDGKEVAGAVRPSESPDVKLPVPCAHLWSPDAPYLYTVTARIVRRNEVVDEVTVKSGVRSFSVDPDKGFILNGRPLPLRGVCRHQDRLYKGNALTKEEHWEDARIIKELGANTIRLAHYQHSQDFYDACDELGFVVWAEIPFISVFDPTPEAHENCKSQLTELIVQNFNHPSICFWGLSNEILIGGISEQLVENHKELNHLAHKLDGTRLTTIAHVSMTPGEAPLHDIADVESYNLYFGWYGGKTEDNGPWLDEYHKKYPHRSLGLSEYGCEGIITYHGPEPACKDYSEDYQARYHEHMAQVLSERPWMWSSHVWNMFDFGCSFRNEGGVKGRNNKGLVSMDRKIRKDSFYIYQAYWTDKPMVHICGRRYA…
ref224	602	Loop 1	28	GFLDFGSLAMFMGAGAGMKAKSFFEGPE	5	ETS-S---------------E	no			Bacteria	Firmicutes	Clostridia	Clostridiales				MTASRRAVSLDGMWKVRFDFLEEGMAGNWQNGFESDDLIPVPASFNDFYTEKKYREFAGDIWYETEVVVPEEWKDKEIAVRFGAATHRAEVYFNGVEVARHEGGFVPFLADVTSQVRWNEKNRIVVKVNNELFKGSLPNGSVIEIPQPEGAAVHGKVKMVRPAFDFFNYAGLQRPVWLLALPKTSIDDFTVVHELEGEGANVSYQVAIRGSEKVETKLFVYDEAGNQVAAASGTEGVISIHPVRLWNVRDAYLYRFVIRLEQEGRLIDEYEEEIGIRTIEIKGIDILLNGKPVYLKGFGKHEDSDIVGRGYAPGVIKRDFELMKWIGANSFRTSHYPYSEEIYQMADREGFLVIDEVAAVGFLDFGSLAMFMGAGAGMKAKSFFEGPEIETLKTNHLNA…
ref225	653	No Loop	4	SAH-----------------------------M	8	TISRK-----------HRK	no			Bacteria							MAERRTVSLMNGWIFTGPEGKEQLVNLPHTWNAQDGQDGGNDYFRGTCVYEKVIPKPEFQEGERVYLQFHGVNASAYVFLNGKKVCSHHNGYSTFRADVTGKLAEENMLRVEVDNSKNEKVYPQVADFTFYGGIYREVEFLIVSEHHFELDYYGGPGIKISTEVKDGAGMIKVQAFVAQESGNQQQTSCPEPEEELYVELTLKDGEGNRISQFRGCKGVFEVEQAHLWNGVKDPYLYQVTAALKRGDELLDQITSACGIRTFSVDPKRGFFLNGVSYPLRGVSRHQDWKGIGNAISREQMEQDMELIREVGANTIRLAHYRHDQYFYELCDRYGIVVWAEIPYISAHMPEGRKNTFFQMKELITQNYNHPCIVTWGLSNEITISRKHRKDMLDNHRNLQ…
ref226	755	No Loop	4	SVM-----------------------------N	7	LIGGI------------SE	no			Bacteria	Firmicutes	Clostridia	Clostridiales				MRNIINLNAGWKFSKENEKLPESMPNGWQDVDLPHTWNAVDGHDGNGSYDRGCYWYAKTFETPAQPLKGGRIFLEILAAGQQATVYVNGKGEYYHEGGYSIFRADITEACKEEGENLLTIACSNENKSSIYPQSADFTFYGGLYRGVNLISVPEAHFDLEHWGSSGFMVTAVPCDCGGAKFKLESWPVHADENFTVLYSIQDACGKEVANAVRPADSTAVEVYVPDVTLWDCDNPYLYTVTATLQRRNEAYDEVSVRAGVRSFSCDPDKGFILNGIPTPLRGVSRHQDMLYKGNALTKEDHYNDAKIIKELGANTIRLAHYQHSQDFYDACDELGFVVWAEIPFISVMNEDPAAHQNCITQLKELVLQNYNHPSICFWGISNEILIGGISEQLVENHKE…
ref227	755	No Loop	4	SVM-----------------------------N	7	LIGGI------------SE	no			Bacteria	Firmicutes						MRNLIHLNQDWRFIQKDAGLPQTLPEDWQKIDLPHSWNAVDGHDGNGSFDRGRYWYAKSFETPRQPLAGGRVYVEFPAAGQQATVYVNGTEVAYHEGGYSLFRADVTDLCAEEGENLLVVACSNENKSSVYPQAADFTFYGGLYRGVNLISVPAAHFDLDYFGGPGLQVTPVPCECGGATFEMVSWVTGGDENFTVLYSVKDAQGREVASAVRPADQTKVTVYVPDVTRWDIDNPYLYTVTATLQRRNEAYDEISARVGVRSFSCDPQKGFIINGAETPLRGVSRHQDQLYKGNALSREDHYSDARIIKELGANTIRLAHYQHSQDFYDACDELGFVIWAEIPFISVMNPDPAAHQNCISQMKELIIQNYNHPCICFWGVSNEILIGGISEQLVENHKE…
ref228	742	No Loop	4	TVH-----------------------------M	7	SLQGV------------TD	no			Bacteria	Firmicutes	Clostridia	Clostridiales	Lachnospiraceae			MRKTTLFNDNWNFVREGKSEPVSLPHTWNAVDGQGTSDYYRGECKYEKRFTKPEYREGQRVYIEFRGVNSSARVLINGTEAASHDGGYSTFRADITDQLQSENTLTVYADNSPNDRVYPQKADFTFYGGIYRDVYMLIVEETHFDLDFCGGSGFLVTPKLNGADAELVLEAYIKGEAEKVLVTVSDREGTELAAVELAKTDGKYTGRYSIKDARRWNGRKDPYLYQAAAAVYADGKKSDEVSVRFGCREYSFDPEKGFFLNGESYPLHGVSRHQDRLGVGNALTKEMQEEDMELILSVGANSIRLAHYQHDQYFYDLCDEKGIVAWAEIPYITVHMPNGRENTIRQMKELIVQNYHHASIICWAISNEISLQGVTDDLLENHKILNAMIHEMDPGRVSA…
ref229	680	No Loop	4	SVF-----------------------------D	7	LIGGI------------SE	no			Bacteria	Firmicutes	Clostridia	Clostridiales				MRKVININKGWRFLQEEVPMPQSLPEGWQTVDLPHTWNAVDGHDGSGGYDRGSYWYVREFDTPKQPLPGGRVYVQVHAAGQEAEVWVNGKKACEHKGGYSLFRADVTELCKEEGPNLLCILCSNKERTGIYPQAADFTFYGGLYRGVDIVSVPATRFDMDFAGGEGFDVSAIPQPDGSGEFELRSFITAPGPEYTVSYSIYDKDGSEAAGAVRPSESPDVKLSVPCAHLWSPDDPYLYTVTARIVRRNEVVDEVTVRSGVRCFSVDPQKGFILNGKPLPLRGVCRHQDRLYKGNALTKEEHWEDAKIIKEMGANTIRLAHYQHSQDFYDACDELGFVVWAEIPFISVFDPSPEAHENCKSQLTELIVQNFNHPSICFWGLSNEILIGGISEQLVENHRE…
ref230	589	No Loop	4	TCH-----------------------------M	7	TVGGV-----------TD-	no			Bacteria	Firmicutes						SGVTQAPSEQAYGRIETGHETGYGQAIERKPNATLHLTLENPHLWQGIWDPYLYTLTTRLLQEDIPFQEKTGTESQMPPGFHPRLQAPKPTRHLTDQLTLRFGCRSFSVDPDRGFLLNGIPYPLRGVSRHQDREGVGNALTPRMHREDMELIKELGANSIRLAHYQHHQYFYDLCDEYGMVVWAEIPYITCHMDTGRENTLSQMRELIVQNHHHASICFWAVSNEVTVGGVTDQVLENNQALHTLCKKLDPGRLTAMACAFMLPDDSPMLQITDLVSYNHYFGWYHGEMEDCDAWFDDFRQKHPGLPMALSEYGAEAVTKWQTARPQRGDYTEQYQALYHEHMLEMIQKRPWLWCTYVWNMFDFGAHGRDEGGVKGRNNKGLVTFDRKLKKDAFYLYKA…
ref231	758	No Loop	4	SKH-----------------------------M	8	TMNGS-----------DAD	no			Bacteria	Firmicutes	Clostridia	Clostridiales				MRQTVNLNHKWAFSKEAAEVPAEFPKNWVFVNLPHTWNAIDGQDGGNDYYRGTCYYAKQILKSELPQNARYYLEFCGANASAQVYWNGECIGRHDGGYSTFRTKIPEALQDENLLVVSVDNGENETVYPQMADFTFYGGLYRDVNLIAVSDAHFDLEYYGGSGIAVTPTVQGDSAQVRVQVFLNSVKKGQSLFYCLQDRDGKHVSEAVCTADCTEVTMEIPKVHLWHGRKSPYLYTACAELRENGEVLDRVSARFGCRSFRIDAEKGFILNGEPYPLRGVSRHQDRWGLGNALLPEHHEEDMDLICELGATTVRLAHYQHDRYFYDLCDERGLVVWAEIPYISKHMPKASENAEAQLRELIVQNYNHPSIVVWGLSNEITMNGSDADLLETHKHLNALA…
ref232	712	Mini-Loop 1	12	NKMSADETDG-L--------------------A	5	YQM--------------TE	no			Bacteria	Firmicutes						MTKYALQIWRNIKMNDAGERRVISFHENWRFMRLTQKNGLAGLAFEMPEFDDSAWEKITLPHTWNSVDGVDGAAGAGEEREGYYRGLGGYRKTAYFSQSEYEGKSVFIEFEGANTVTELYVNGCFAGRHEGGYSAFRFDITRIIRLDGENVFAVRVDNAPTSHIAPITNQGDFTKMGGIYRDVNIIAVEPVHIDLTDFGAPGIYITPKNILESCADVDILIKLANDSTEEKTGNVAVNILDMSGSTVISADNSVRILARDKAQMEFTLQVADAVLWNGIENPYLYTAEIIVSIEGKVCDADRQDFGIRTYHIDSERGFFLNGKYLDLHGVNYHQDSFENGWAMTDGQRERDYKMIREMGCTSVRMAHYQHDRYEYALCDRLGLTVWTEIGIVNKMSADE…
ref233	766	Mini-Loop 2	4	SKH-----------------------------M	9	TMNTA----------PSDA	no			Bacteria							MRTIKTLHTDWKFKKDCSAVPSALPTDWETVTLPYTWNGTDGQDGGNDYFRGAGCFVRAVAKTELPDGTVHYIQFDGVNSSADVFWNGKKIVHHDGGYSTFRARLPEIRDENILCVIADNAPNDTVYPQLADFTFYGGIYRDVTLIGVNAQHFDLAYYGAPGIAVTPTVHGTDAEIQIETYVHTDRLCEIRYEILADGEIVWQGSTDTDNRVLTAALSDVHLWNGTDDPYLYTARATLLCDGAAADCVSVRFGCRSFRIDPQEGFILNGRSYPLRGVSRHQDRPEIGNALTVSHHKEDIDLICEMGANTVRLAHYQHAQSFYDLCDEKGLVVWAEIPYISKHMPNARENTKSQMTELICQNYNHPCIVTWGISNEITMNTAPSDASLLENHKMLNELAH…
ref234	823	Loop 2	4	----------RGG-------------------L	19	DWPNDFPEFDKGKIRTFMK	yes	20	MKRLIYILCILIGCLATSEA	Bacteria	Bacteroidetes	Bacteroidia	Bacteroidales	Bacteroidaceae	Bacteroides	sp. CAG:754	MKRLIYILCILIGCLATSEAKVPAGHKIRLTDNWLYLRGDIGNIWEAVRPASPGTSESVPLWTPVSLPHCFNATDAVDPDVNYYQGPGWYKTLLDIQNPYPNGRILLDFEGAGQKTEVYIYTTLVASHVGGYDEWTADITEAVQAFVSTPEYQKRFKGKIPLSIRCDNSRDAEMIPSDLSDFNVYGGLYRYLNLVYVPEVSIERLQIDATTDKSLKKAELAVQAFFYNPADVRKATAQIIIKSPSGKVILNEEKEVMPLGKSSLLATTIQKPELWSDEHPTLYTCEVILKHNGQEQRATERFGFRHFEFIEKGPFMLNGSRLLLRGTHRHEDHAGVAAAMTEEQMRREMTLMKQMGVNFIRLGHYQQSDIILSLCDELGILVWEEIPWCRGGLGGERYQ…
ref235	891	Loop 2	4	NAV-----------------------------T	17	FLRRPYT--EGRQLEDYYR	yes	19	MKKFLYIFMMLFVVGWVQA	Bacteria	Bacteroidetes	Bacteroidia	Bacteroidales	Bacteroidaceae	Bacteroides	sp. CAG:754	MKKFLYIFMMLFVVGWVQAQQRVIYTINDGWKFTKGSPFEAQLDKCDDSSWETVNIPHTWNDKDADDETPGFYRGPAWYRKQLFVDKSQEGRQVIIYFEGANQEVQLYLNGQFIGEHKGGYTRFCFDITSNLRYGQENLFAICVNNVYNPNIPPLSADFTFFGGIYRDVYLQFMNPVHIATNDYASSGVYIRTPEVNNSSASIEITTLLTNALSHTTEVIVENMICDADGKEVKKKIAEVKLLSGETKANISGKIKINSPRLWDIDDPYRYIVYTRILDKGKGILLDEVVNPLGLRWFEFDSEKGFFLNGKWRKLIGTARHQDYFHKGNALRDELHVQDVLLLKEMGGNFLRVSHYPQDPVVMEMCDKLGIVTSVEIPVVNAVTETEEFLYNSVEMAKE…
ref236	702	No Loop	3	NRV------------------------------	5	YQP--------------HE	yes	21	MKFKFVFILLALLGQFFSLTA	Bacteria	Bacteroidetes	Bacteroidia	Bacteroidales	Bacteroidaceae	Bacteroides	sp. CAG:754	MKFKFVFILLALLGQFFSLTAREVASFNEGWLFKRGPFSEDPVKVAAQWNGKWETVTLPHTWNAKDMQVKAASFYEGVGYYRKKQFFGEELKGKRVFLRFEGVGANTEIYVNGKLVGMHKGGYSAFAFEIGTVLKLGAENEIMVKADNTARPDVIPVNHNLFGVYGGIYRPVWLIVTGQNNITVTDCASPGVYITQKNVSKRSADITVKVKLDNGSLTPASLVLENTIFTQEGKKVASHRLPLELTPQGTQAYVSTFKLDKPHLWQGRKDPYLYKVVSQLISDGKVIDEVIQPLGVRKFEIVAGKGFYLNGEQYPMYGVTRHQDWWGLGSALTNKEHDFDLAQIMDIGATTVRFAHYQQSDYLYSRCDSLGLVIWAEIPFVNRVTGYEAENAQSQLREL…
ref237	686	Mini-Loop 1,2	11	GPGGQA---F-TG------L------------V	12	LVSDGKRF--V-----EYD	yes	22	MKKRLLILCLACLGMINNGLFA	Bacteria	Bacteroidetes	Bacteroidia	Bacteroidales	Bacteroidaceae	Bacteroides	sp. CAG:754	MKKRLLILCLACLGMINNGLFAQETSPRKVFTLDEGWECRPITTVNRKAPFTPVTIPHTWNTSYIEGTTLYERKTVVYQRPLEVTEEMDGKRLFLYFEGVNSAAQVFLNRRTIGEHLGGYTAFCLEITDQVKKGENLLEVWASNAYRTDVLPISGDFNVNGGIHRPCHLIITGQDCITPLFYASPGVFIHQENISRETAGINVETHLSLKNKKQGLKLKTTIADANNKIVASNETGISGDIVRQPIQVERPVLWEGKKNPYLYTVTVELYDGNQLVDRMVQRTGFRYFSVDHEKGFFLNGNYLNLYGFCRHEDAVGRASALLPEDYKMDMELIKESGATAMRLAHYPHAEPMYDLSDENGIILWTEIPMCGPGGQAFTGLVDTEGFKDNARLAVKELVY…
ref238	704	No Loop	3	NRV------------------------------	5	YQP--------------HA	yes	23	MMKNRMLVLLLLLAGVIANNTFA	Bacteria	Bacteroidetes	Bacteroidia	Bacteroidales	Bacteroidaceae	Bacteroides	sp. CAG:754	MMKNRMLVLLLLLAGVIANNTFARDVVSFNTGWQFKRGPFSVEPMRASGQWESKWEEVTLPHTWNAKDMQQKADAFYEGAGYYRKRQFFGNELAGKRVFLRFEGVGACTEVYVNGKLVGTHKGGYGAFAFEIGTALKLDAENEIIVKADNTARPDVIPVNHSLFGVYGGIYRPVWLITTEQNNITVTDCASPGVYITQKNVSKRSADITVKVKLDNGSLTPARLVLENTIYTQEGKKVSSRSLPLELTPQGTQSYASTFKLSNPHLWQGREDPYLYKVVSRLLADGKVIDEVTQPLGIRHYEIVAGKGFYLNGEKYPMYGVTRHQDWWGLGSALTNREHDFDLAQIMDIGATTVRFAHYQQSDYLYSRCDTLGLIIWAEIPFVNRVTGYEAENAQTQLR…
ref239	578	Mini-Loop 2	8	------RGLSLEQ-------------------M	9	ASETEYGYE----------	no			Bacteria	Firmicutes	Clostridia	Clostridiales				LTGITSIFLCKKENIVEETMIRTFCTNKIRKTTELSGSLWKFSPCSGEFAGKDYPVTVPCCWESLPDFSAYRGVGVFSKEFQAGGAIRLVFKGVSHTAKVCMDGEEVGSHYNAFTPFSIVMKGLKEGCHKLEIYADNTFSEASALHVPNDYMSYGGISRGVVLEELKEAYIEYVHAVPVKEGEGWKTQVELKVVSVSDQDKTYGLAVQIEGQKAVTQELVLKAGTEAIVKKEIWAEGVEVWEKENPKLYQITAALSAASGEIADDLIDRFGYREVKVQGKDIFLNGKKIRIKGFCRHEDHPMFCCALPFAAIEQDLQIAMDLGANAIRTSHYPNDELFLDLCDEQGIWVWEENHARGLSLEQMENPNFERQAEDCIREMITAHINHPSIIIWGILNECA…
ref240	370	Loop 1	26	GVHLNFGGGANFK--NGKRVETFDPVEA	5	DSG-G---------------K	no			Bacteria							ASGASGQITIRNVRLWQPGNAYLYTVCVRFGTDCYTLPVGVRTVELQGNQFLINSRPFYFKGYGKHEDSYFRGRGLDEALNVKDLALMKWQGANSFRTSHYPYSEEMMQLCDEEGIVVIDEVPAVGVHLNFGGGANFKNGKRVETFDPVEAGGIRTFEHHKEVIRDVIARDKNHACVVMWSLANESDSGGKGAYEYFEPLYSLARNLDPQKRPCTIVSVQMDNFKEDCTIRLSDVICLNRYYGWYIAGGDLETAEEMMREELSFWNSLGKPFMFTEYGADTVSGLHDTTPVMWTEEYQVEYYEMNHKVVDSLENFIGEQPWNFADFATSQGLMRVQGNKKGLFTRDRKPKLVAHYFRQRWNQIPDFNYKK
ref241	361	Loop 2	4	NRV-----------------------------D	17	LLRAPGDN--DLSWDGVRK	no			Bacteria	Bacteroidetes	Bacteroidia	Bacteroidales	Bacteroidaceae	Bacteroides		FRHFEFINKGPFHLNGRRLLLRGTHRHEDHAGVGSAMTEDQMIQEMKMMKEMGVNFIRLGHYQQSEIILNLCDELGILVWEEIPIVNRVDSTPGFDDNVANELVEMIRQHRNHPSVIGWGYMNEILLRAPGDNDLSWDGVRKHTLDLASRLERLLKDEDSSRVSFTAFHGSDRYNKVGLNIADVTGWNLYQGWYGGDLSGFDRYLEDQHRRFPDKPVIVSEWGAGSDRRLHSLSPVPFDFSIEYQQKYIEHYLPYIETHDFVAGGAYWNFIDFNVAERQESMPRVNNKGIVYNNRELKDVAYYFKAAWRDDVPVLHIATRDWDERVIESGMKMPVKIYGNVDEVELILNGNSLGKQKLENH
ref242	681	Mini-Loop 1	11	GPGGYD---F-CG------F------------I	5	RT--------------NYD	yes	23	MLQRTIFFLFLLGGVLVSLVAKA	Bacteria	Bacteroidetes	Bacteroidia	Bacteroidales	Bacteroidaceae	Bacteroides	sp. AR20	MLQRTIFFLFLLGGVLVSLVAKADDNPRTFILLDKGWGYRPVSDTGLKSSMKQVTVPHTWNANYIPGTRSYNREMMVYRRDLEITPDMKDKRLFLYFEGVNSSATVLVNNKSVGSHKGGYTAFCMEVTDYAKQGTNKLEVWVTNAYNPEILPISGDFNIYGGIHRPCHLLVTEQDCISPLFYASPGVFIHQDKVSEKQAQITVETMLSLRGKKQGLKVRTTIEDAKGNIISQNIEQNVTIENVKQPFVIEHPVLWNAKQNPHLYKVIVELLDNGKVIDRVEQRTGLRYFSVDADKGFFLNGKYLDLYGFCLHEEVEGKGSALSAEDHERDMELVKESGATSLRLVHYPHSESIYHLSDENGIVLWTEIPMVGPGGYDFCGFINTDGLKEHARQVLKELV…
ref243	682	Mini-Loop 1	11	GPGGYD---D-KG------F------------V	5	LES--------------GD	yes	26	MRTPIMSCCRLMAVALFLFCSMPLFA	Bacteria	Bacteroidetes	Bacteroidia	Bacteroidales	Bacteroidaceae	Bacteroides	CAG:40	MRTPIMSCCRLMAVALFLFCSMPLFAQRQDILLNDNWKFRFSHQVQKGSEIRVDLPHTWNTQDALSGKIDYKRGIGNYEKKLFIRPEWQGKRLFLRFEGANSIADVFINRRHIGEHRGGYGAFVFEITGEVNYGKENSILVRVNNGEQLDVMPLVGDFNFYGGIYRDVHLLITDEACISPLNYASPGVRLIQDSVSHQYAKIRAVVDLANGNNAGQEVELGVRLLDGQKVVAQQKQTLTLAGNAALQQELTFEINNPHLWNGRQDPFLYQAEVSLSRGGQLVDCVTQPLGLRYYRIDPDKGFFLNGKHLPLHGVCRHQDRSEVGNALRPQHHEEDAALMLEMGVNAVRLAHYPQATYFYDLMDKNGIIVWAEIPFIGPGGYDDKGFVNLPSFRANGKEQ…
ref244	756	No Loop	4	SVM-----------------------------N	7	LIGGI------------SD	no			Bacteria	Firmicutes	Clostridia	Clostridiales				MRNIINLNQGWCFKQEDAGLPQSLPADWTSVDLPHTWNAVDGHDGNGSYARKKCWYAKSFDTPKQPLEGGRVYVEIPAAGQQASVYVNGTEAVYHEGGYSTFRADITDLCKDEGENLLAVACSNEHKDSVYPQSADFTFYGGLYRGVNLISVPNVHFDLDYYGGPGLMVTPKPCEESGGATFEMQAWVKNADENFTVLYTVLDADGNEAASAVRPADDTKVTVFVPDAVRWEIDHPYLYTVVAVLQRRNEAYDEIQVKAGVRSFSCDPDKGFIINGVETPLRGVSRHQDKLYKGNALTKEDHYEDARIIKELGANTIRLAHYQHSQDFYDACDELGFIIWAEIPFISVMNQDPAAHENCISQMKELIIQNYNHPSICFWGISNEILIGGISDQLVENHK…
ref245	755	Mini-Loop 2	3	KMT------------------------------	9	AMFRDAPF--V--------	no			Bacteria							VEKISLNTGWQFEKLPGRSIMDIGAGHTVMCDQGRGCYVDLPHTWYQDDDQYRGLAVYKKTIYISKYQGKRVFLDIEGAGHTVRAFASGIDLGIHKGGYSRVRFAVPKACMNQDELELELFVDNGITEDVSPLAGDFTVMGGLYRDVSLLVCGEIHFDYTYYGTDGVIVRAHVDENGDGILNVEPHVIGSGLCSEASVQYTVKEVSGRVAAEHTGSVCDTQTIRIPAVKLWNGKADAALYEVDCRLTSDGICMDFLKITTGFKKISIDSRHGFYLNGNKTKIRGVAKHQDCAGCFSAVTELEIDRDFALIDEIGANAVRLSHYQHPQYTYDCCDQKGYLVWAEIPMLKMTEKAALLENAKMQLMELILQNIHHPSICFWGVQNEIAMFRDAPFVHENVK…
ref246	605	Loop 1	25	GLFESMMNFAEAS--TG-KKTAFFEKET	5	ETT-N---------------E	no			Bacteria	Firmicutes	Clostridia	Clostridiales				MLEYSMLYPRTTPSRRAIAMNGMWKFHLDEKGEGEQSGWNDGIPGDDMIPVPASFQDFYTDKDIREFAGDVWYETEIFVPGEWEGKAIWLRFGAATHRAAVYVNGMKLAEHEGGFLPFVADMTEIVRYNANNKVVVRVNNELTETNIPCGKTITLADGKKMNKPYFDFFNYSGLQRTVHLMAVPKEAVYDFDLTYKLCGADAEITYSVKTTGEHPVSLTLYDAEGGIAAQAEGQEGVLHVHDAHLWQVRNAYLYRLVIQITDDTQIVDEYEQEIGIRTVEVKDTQILLNGSPVYLRGFGKHEDSDVVGRGFNIGVMKRDFELMKWIGANSFRTSHYPYSEEIYQMADREGFLIIDEVPAVGLFESMMNFAEASTGKKTAFFEKETTPVLLKAHLKAVEE…
ref247	607	Loop 1	25	GLFKSTKNFVDVT--NG-KITCFFSMDT	5	ETT-T---------------D	no			Bacteria	Firmicutes	Clostridia	Clostridiales				MLEYSVLYPVNTVSRQAVSLDGMWKFKIDWDGAGREETWQDGLSDFDMIPVPASFQDFYTDKEIREFVGDVWYETEVMVPGAYKGKRIFLRFGCATHFADVYVNGQSAGRHEGGFLPFSIEITGMVEFDRKNRISVAVNNELSTENLPCGATVTLKNGRKKAAPYFDFYNYSGLHRSVKLVICPEEYIFDYSTAYELENGDAKVHYQVETAGDGSVEVELLDEEGACAAKARGNEGVLAVKNARLWQVRDAYLYTIRIRLYRDGELADEYEDQIGIRTVEIRGTKFLVNGSPVYLKGFGRHEDSDIAGRGFNICMMKRDFELMKWIGANSFRTSHYPYDEEVYRMADREGFLILDEVAAVGLFKSTKNFVDVTNGKITCFFSMDTIPKLLKRHLRDIEE…
ref248	301	Mini-Loop 2	5	---------QGID-------------------F	11	A--------TSAPRNEFLK	no			Bacteria	Bacteroidetes	Bacteroidia	Bacteroidales	Bacteroidaceae	Bacteroides	uniformis	DIYLNGKPTFMCCISFHEEIPQRMGRAFSEADAAMLLNEAKALGVNMIRLAHYPQNEYTVRLAERMGFLLWEEIPIWQGIDFKNTATREKAGRMIKEMVMRDKNRCSVAFWGIANETATSAPRNEFLKHMKQCCLDIDSTRLITAAFDLVRFNRESRNFEMNDSIINILDMVAINKYMGWYHDWPLAPDQAVWNVAPGKPLFISEFGGEALYGKHGDAEVKSSWSEDYQAQLYKDNLEMFKHIPNLRGTSPWILLDFRSPFRFHPHQGGEWNRKGLVSDQGQRKKAWYIMRDYYNQKKTEQ
ref249	745	No Loop	4	SAF-----------------------------L	7	TIGGE------------DP	no			Bacteria	Firmicutes	Clostridia	Clostridiales				MREIQSINNGWAFHKGDTRHHKIPKKVKKGWESVNLPHTWNAMDGQDGGFDYFRSCCWYFKELEILPKNNEEIYLEIPAASLSAEVYINGTHVCTHKGGFSIFRVHLTPYINPKKATKIAICTDNSESKEVYPQTADFTFFGGLYRGVNIITVNHAHFDLEYEGGCGVAVTPKLNADGSADISIESFVKNADDCRIQYRIENTVIEGKKAALHIDNPHLWNGRIDPYLYTLDAQIVKNNIVIDNVTVKFGIRSFHIDADKGFFLNGKPYPLHGVSRHQDRKDMGWAITEKEHKEDMELIAELGANTIRLAHYQHSQYFYDLCDEYGMIVWAEIPFISAFLKTSEARENTLSQMKELIIQNYNHPSIVCWGIANEITIGGEDPDLIENLNALNDLCHSLD…
ref250	623	Loop 1	26	GVHLNFGGGANFK--NGKRVETFDPVEA	5	DSG-G---------------K	no			Bacteria							MLENIAGILYKNNEEEKDMLYPVLTESRGLMDLSGIWAFKLDDGKGFEEEWYKVPLSEAMTMAVPSSYNDLKEGEDFREHYGWVFYQRTIGVPEYMKSQRIVLRMAAVTHIAKVYLNDELICEHKGGFLPFEVEINQYLKAGENLLTIAVDNRIDHSTLPVGSEGESVGALDSGVFKSKTGRKRNRPNFDFFNYCGITRPVKIYTTPKDYIADVTLVSQVEGTTAYVDYQIDTVGKGDAKIEIRTRDGKKVAEGAGAKGKLTIENVTLWQPRKAYLYEVAVAFGEDVYHMTYGVRTVKVEGNKFLINGQPFYFKGYGKHEDTFPAGKGLNLPMNIKDLSLMKWQGANSFRTSHYPYSEEMMQLCDEEGIVVIDEVPAVGVHLNFGGGANFKNGKRVETF…
ref251	753	No Loop	4	QMTE-----------------------------	7	AMFGE------------SR	no			Bacteria	Firmicutes	Clostridia	Clostridiales				MKRDDRRRRLLMECMNLGWEFLKLGQVDFEQIDCVEAVSFDRNLFEKVDLPHTWYSEENPYKGSGVYRKRMVLSYEEGKRIFLNFQAADRWCKVFVNRCLIGEHKGGYSAFTFDITKYCKLGEENEFLVFLDNRSWEEISPLTGDFTVFGGLYRDVNLILTEKICFDRSYYGTSGLIVRTDVLEDGTGEIRIEPHLCGDKEGKTVLAKYQVLSPKKEIVICQTQEGDHTCRVEIPNPVLWKGKKKAALYTLRAELIAEGRTVDRVELKIGFRSVFIDGERGFFLNGEHEKLHGVAKHQDYDQVFGAARQEHWDQDMRDILEIGANSVRLSHYQHPQKMYELCDENGLIVWAEIPMLQMTEDRKVFDNACSQLTELILQNIHHPSICFWGVQNEIAMFGE…
ref252	593	Loop 1	19	GVHLNFSAALDG----SQNTDTW-----	5	DSA-S---------------L	no			Bacteria	Firmicutes	Bacilli	Bacillales	Staphylococcaceae	Staphylococcus	sciuri	MTETRNVIDLSGIWSFKLIEYKGEYDVTTEIDTDLQMAVPGSYNDQGVVTSIRNHVGKVVYETTFTIPNVLQQERQVLRFGSATHEAEVFVNGQKVVSHRGGFLPFEVEINDVVQKGKNRLTVIVNNILDDSTLPVGNFKEVKDSKGNIKAVNEPNFDFFNYAGLHRPVKIYTTPKEHYIEDIVIVPHIDGQNAQVEYTVKATGNQSIQVDIIDQDGRIVASQNGAESTVEIENVHLWQPGDGYQYTLAVSIKADDEVIDYYEEPFGVRSIEVKKGQFLINGEPFYFKGFGKHEDTYYHGRGLNEVSNIQDLNLMKWIGANSFRTSHYPYSEEMMRLADEQGVVVIDETTAVGVHLNFSAALDGSQNTDTWEKIRTKEDHEQVIKELIARDKNLACVVM…
ref253	590	Mini-Loop 2	5	---------WAIR-------------------F	11	A--------DTDERLQFMS	no			Bacteria	Firmicutes	Clostridia	Clostridiales	Lachnospiraceae			MEKEKKYMSDIHLEDYTKQYEGKQASADTMVFDAGRKRDLLNGEWQYAVDQYDTCLRQKWYQERYFDENGYSLPVDYSFDQWPVMHLPCCWNTVEEKFLLYEGSMVFTRKFSYRNSGEGKVVLKVGAANYLCRVFLNGSYVGMHRGGSTPFYFDITEVLAAENRIVIVVDSTRRAEQVPTENTDWFNYGGLYRDIELLYLPDVFIRDFKIGLAADGTYGRIEARLTLSKPVSATAVLSIEELGIKEQIAVTDGTGSVLLEAQPELWSPETPKLYRVEVTCMEDHVEDRVGFREIKVEQGEIFLNGKPLYLRGISCHEDSVENGKALTDRERTENIRLAKELGCNFMRIAHYPHSERMAKLADELGILLWEEIPVYWAIRFEREATYEDAENQLRELMIR…
ref254	446	No Loop	4	KMTE-----------------------------	7	AMFGE------------NQ	no			Bacteria	Firmicutes	Clostridia	Clostridiales				HWNQDIHDILEIGANSVRLSHYQHPQEMYRLCDENGLIVWAEIPMLKMTESEALFENTCSQLKELILQNIHHPSICFWGIQNEIAMFGENQGMYDRVNRLADLAKQLDPSRISSCANLFCVKNDSMLNQFTEAVGYNIYFGWYYGEMKDSEAFVDKFHEDNPHIPLGITEYGVDCNLAFHSQTPKVKDYSEEFQALYHETVYPMFKNKPYIWGTYVWNLYDFSSEIRDEGGLKHKNGKGLITFDRKTKKDAYYYYKAQWSSKPFVKIAQSRFAKREEPEICITIYSNQKEVDLYVNQNCYKGFSESGVFHFDKIALGLGENEVKAVSGQWEDEAVFYGVTEKELSYIYVDANPGLNVKNWFSDMVEEEKMFPKGMFSIRESCRDILDSEQAMEVIEEFS…
ref255	602	Mini-Loop 2	5	---------QGIS-------------------F	11	R--------PSPERDRFVK	yes	21	MKFPRIFTLSVLLSLLAPAIA	Bacteria	Bacteroidetes	Bacteroidia	Bacteroidales	Muribaculaceae	Muribaculum	intestinale	MKFPRIFTLSVLLSLLAPAIAAGRPGLTVNAYGRGHVSLNGKWSAIPDLYDQGRRMEVYKNRTPQGNTDVYEYSFDTGCLRLDVPGDWNSQTPELKYYEGTVWYARPFEARAIPGRRSVLHFAGVSYRATVYLNGHKIASHEGSFTPFEVDVTDFLSSDGKNFLVVEANNRRKPDAIPAEAFDWWNYGGITRDVLLLDLPERHVSDYTVRLAPGTSDIVEAEVVLSKPEGGVPVDVAIPSLKSKVALTTDTDGRATGRFRAKGLKLWAPGAPVLYDVVVASPADTVTERIGFRTLGVDGTKILVNGRPEFMRSISFHEEIPQRRGRACTMQDAVQLVGEAEALGVNMIRTAHYPQNEHIVRLAEERGILLWEEIPVWQGISFTDSATLAKAQRMMTEMI…
ref256	599	Mini-Loop 2	5	---------QGID-------------------F	11	K--------PSAERDDFLM	yes	23	MTIMKRLLISILILAGFSAHSSA	Bacteria	Bacteroidetes	Bacteroidia	Bacteroidales				MTIMKRLLISILILAGFSAHSSASLITNAYGRDYRLLNGRWDAIVDLYDQGDRMKVYENRSPEGNTDFYEYALKGGLRLEVPGDWNSQNPELKYYEGTVWYARSFEANPKPGMREILYFGAVSYRCNVYLNGKEIGKHEGGFTPFEIDVTDDLHKGENFLVVEVNNRRTKDAIPALAFDWWNYGGITRDVMLISVPDNYVENYFLRLDKDNHDTIRVDIGMSQPLAGVKVSVEIPSLGKRIEGTTDSSGKFSGSIKSGKLKLWAPEAPVLYDVKINGGEDEVSERIGFRDIRTDGTRILINGKPQFMRCVSFHEEIPQRMGRAFSKADAVMLLNEARDLGVNMIRLAHYPQNEYTVRMAEEMGIVLWQEIPIWQGIDFTDATTRSKAQNMLTEMINRDK…
ref257	678	Mini-Loop 1	11	GPGGYQ---D-RG------F------------N	5	KTH--------------GD	yes	19	MKHIIIGLLLVLCSTFTYA	Bacteria	Bacteroidetes	Bacteroidia	Bacteroidales	Tannerellaceae	Parabacteroides	goldsteinii	MKHIIIGLLLVLCSTFTYASRKEILLNNDWMFRFSHQVQKKSEQRVNLPHTWNSSDALSGKQDYYRGMGNYEKTLFVKPEWKGKRLFLRFEGVNTIATVFVNSVCLGEHRGGYGAFVFEITDKVQYGAENKILVKVNNALQLDIMPLVGDFNFYGGIYRDVNLIITDPVNISLTDYASPGVYLIQNNVTKEQADVKAKVLVSNGSSTAKPVQVNVKIWDGNKIVQQQDINLTVDANQIHTAGLEFSIKNPHLWNGRKDPFMYRTEVTLLADGQEIDKVTQPLGLRFYHVDAEKGFFLNGEHLKLHGVCRHQDRAERGNALYKEHHEEDAAIIAEMGTNAIRLAHYPQATYFYDLMDKYGIVAWAEIPFIGPGGYQDRGFNDLPSFRENGKEQLKELIRQ…
ref258	702	No Loop	3	NRV------------------------------	5	YQP--------------HE	yes	23	MKFKYILILSALIGQILSLSARE	Bacteria	Bacteroidetes	Bacteroidia	Bacteroidales	Bacteroidaceae	Bacteroides	thetaiotaomicron	MKFKYILILSALIGQILSLSAREVTSFNEGWLFKRGPFSQDPVKVAAQWNADWETVNLPHTWNAKDMQVKADAFYEGVGYYRKTQFFGNELKGKRVFLRFEGVGANTEVYVNGKLVGMHRGAYSAFAFEIGTALKLGAENEIMVKADNASRSDVIPVNHNLFGVYGGIYRPVWLIITEQNNITVTDCASPGVYITQRNVSKRSADITVKVKLDNGSLTPADLVLENTIYTQNGKKVTSHRLPLVLTPQGTQTYISTFKLNKPHLWQGRKDPYLYKVISRLLADGKVIDEVVQPLGVRRYEIVPGKGFYLNGEKYPMYGVTRHQDWWGLGSALTNKEHDFDLAQIMDIGATTVRFAHYQQSDYLYSRCDSLGLVIWAEIPFVNRVTGYEAENAQSQLREL…
ref259	640	No Loop	4	SRH-----------------------------M	8	TMMKT-----------DKK	no			Bacteria	Firmicutes	Clostridia	Clostridiales				LKTIQNINAGWKFIYSKDGSEHNVDLPHTWNGDDGQDGGNDYYRGACTYIKKLGKPEIPEGGAAYLEFKGVNASAQIYVNGELVCEHDGGYSAFRCDITKFLKDENEIKVIADNSVNDKVYPQRADFTFYGGIYRDVNLICVHASRFDLDFYGCNPIKIDPAVKNGDGHVTITAYPVGDGETEIEIFDGDGNKVADLKNGETAVIKQARLWNGLKDPYLYKAVATLKVNGEKVDEVSANFGFRTYAVDPKKGFYLNGKLYPLRGVCRHQDRPHIGNALTKAEHDEDMALIKEIGANTLRLAHYQHDDYFYDLCDKAGLVVWAEIPYISRHMKNGNDNAKSQMTELILQQYNHPSIVFWGISNEITMMKTDKKDMLKTHRELNDLCHKLDPSRLTTLACF…
ref260	865	Loop 2	4	DYV-----------------------------P	14	LLRMPGENKD-----LTKQ	yes	25	MKIEFVVKIWLFILLFSMVGKVASA	Bacteria	Bacteroidetes	Bacteroidia	Bacteroidales	Bacteroidaceae	Bacteroides		MKIEFVVKIWLFILLFSMVGKVASAHETITMNDGWRFRYGTDSVAVPVHLPHSWNGDAYHTRDYKRGSGEYTKQLRVPSNFNGKRLYLKFDGAATKSEVRIDGKSVGSHIGAYSSHIIDVTPYLTPGATHELNVRVDNADRDIPPHSADFTFMGGLYRDSWLIAAAPVHFAIQSKDSHKVTTRVGKDGVGSADIHGTIVNATGKKCRAEIRASLYAPDGTYLTSRVKKVTLNNGLEPYSLSFNNICVVDLWTPETPSLYRLVLDLSVDGSEADSLRENIGFRTFGFDDQGHFTLNGKPYKLRGQCRHQDQSPMGIALTDEQHRRDIGMIKEMGANFIRISHYPQDDAVLEMCDRLGLIAWEEIPVIDYVPESEKFAENCEIMLREMIRDHYNHPSIAMW…
ref261	875	No Loop	4	NEV-----------------------------R	5	WD--------------YHK	no			Bacteria	Bacteroidetes	Bacteroidia	Bacteroidales	Bacteroidaceae	Bacteroides	dorei	MKRFAGWLLFFWGCICCICASEISITDSWKYKAENDERFSSMDWNDSDWVTVDLPHTWNAGDVIDEQRGYRRGISWYRKKLFIPSEARDKKITLRFDGVASKADVYLNGKLLKTHLGAYTAFGVDITDICEVGKENLLAVKVDNSSSLGEILPPVSGDFSIFGGIYRRVFLQWTEKVHFVTEPYAAVPVRIQTPEVSVSEASMQIVAFLKNDFTDTKHVHVNVFLCDEMNRIVKEKQLKLKLIPGRKYPISTSVGRIENPHLWSPELPYLYTVKVQVCDAKNGEMYQEVISPVGFRWFSVDKTGFYLNGKYLKLRGAARHQDYAGLGTAIPVEMNRRDMRLLKEMGANFVRISHYPQDPEIYRACDELGLIVWSEICVVNEVRKNAAFAHNCKEMLKEM…
ref262	755	No Loop	4	SVM-----------------------------N	7	LIGGI------------SE	no			Bacteria	Firmicutes						MRTIVNLNEGWRFIQENVGLPDKLPTDWCVVNLPHTWNAVDGHDGNGSYDRGCYWYARTFQTPKQPLAGGRVFVDIPAAGQQATVYVNGKEICYHEGGYSTFRADITDACIENGENLLVVACSNENKSSVYPQSADFTFYGGLYRGLNLISVPETHFELMYWGSDGLKVTATPTECGGAEFALESWVVNADENFTVLYRICDASGKEVGYSVRPADSTAVKIFVPDVTLWDCDNPYLYTVTAILQRRNEAYDIVSARVGVRSFSCDPDKGFILNGVPTPLRGVSRHQDQLYKGNALTREEHYQDARIIKELGANTIRLAHYQHAQDFYDACDELGFIVWAEIPFISVMNPDPAAHQNCITQMKELILQNYNHTSICFWGVSNEILIGGISEQLVENHKE…
ref263	531	Mini-Loop 2	8	------RGLSEEA-------------------M	9	ASHTEYGKS----------	no			Bacteria	Firmicutes	Clostridia	Clostridiales				MPEDGSESVKMKALVPGCWETYPGLRGYRGKGCFERSFYASGNIRLEFKGVSHTAEVFLDGKKVASHYNAYTPFSAVVTNLPAGNHRLKVCVDNGFGENSALHVENDYQTYGGITRGVALEELGEAYIRQIHVTPEKISDGWKALVKVSLHNLSDRIFEGRLILALEGSLGSSMHVSLAAKAETEETMEIVCPEVSEWNPMSPTLYFVSAVLEDRTGQQADDLTDRFGFREVAVNGKDILLNGRKLRIKGFCRHEDHPQFGCSLPVDAMWQDLLLLKDLGANSVRTSHYPNDELFLDLCDETGLLVWEENHARGLSEEAMRNPNFERQCEDCIREMIESHYNHPSIYIWGILNECASHTEYGKSCYEAQLSLIRRLDPSRPRSFASCQFKSDLCFGLAE…
ref264	779	No Loop	4	SVM-----------------------------N	7	LIGGI------------SE	no			Bacteria	Firmicutes	Clostridia	Clostridiales				MKSMQNEEHAVRGACKERRRKYMRQVINLNKGWRFLQENAGLPSELPESWEQVDLPHTWNAVDGHDGNGAYDRGCYWYARQFRTPKQPLDGGRVFVDIPAAGQQATVYVNGQEVCYHEGGYSTFRADITEHCREEGENLLVIACSNENKSSVYPQSADFTFYGGLYRGVNLISVPGTHFDLEYWGGSGLKVSAVPCACGGAEFSLESWVANGDENFTVLYKICDAEGKEAAYAARPADATAVKVYVPNVTLWDCGNPYLYTVTAVLQRRNEAYDEVSARVGVRSFSCDPEKGFILNGIPTPLRGVSRHQDMLYKGNALTREDHYSDARIIKDLGANTIRLAHYQHSQDFYDACDELGFIVWAEIPFISVMNPDPAAHQNCITQMKELIYQNYNHTSICF…
ref265	780	No Loop	4	SVM-----------------------------N	7	LIGGI------------SE	no			Bacteria	Firmicutes						KNPVFMRVLAFRKRLLPDKLKGGLYMRTIINLNKSWRFIKENVGLPDKLPTDWGEVDLPHTWNAVDGHDGNGSYDRGCYWYARTFQAPKQPLAGGRIFVDIPAAGQQATVYVNGKEICYHEGGYSTFRADITDACVDNDENLLVVACSNENKSSVYPQSADFTFYGGLYRGLNLISVPETHFELMYWGSNGLKVTATPTKCGGAEFALESWVVNADENFTVLYSICDADGKEVGYSVRPADSTAVKIFVPDVTLWDCDNPYLYTVTAVLQRRNEAYDTVSARVGVRSFSCDPDKGFILNGVPTPLRGVSRHQDQLYKGNALTREEHYQDARIIKELGANTIRLAHYQHSQDFYDACDELGFIVWAEIPFISVMNPDPAAHQNCITQMKELILQNYNHTS…
ref266	780	No Loop	4	TMH-----------------------------M	8	TAASA-----------VNE	no			Bacteria	Firmicutes	Clostridia	Clostridiales	Lachnospiraceae			LQILKIFRYFRQKRKHFESKREIYQFIDSIIYISNEERKIIMRRIISLNHHWNFYQNDQCSQVSLPHTWNAVDGQDGGNDYFRGSCRYVRELERPEMEAGSHVFLEIKGAAMSAQVCLNGQMLAEHRGGYSAFRVELTEHLQERNELCITVDNGDNDIVYPQKADFTFYGGLYRDVNLIVVPAEHFDLSYCGAPGIKVTPVVNLAEKSAVVTVETWQTGAGNVTITVNGQSRRVTPECGRACAVFDISEAHLWDGVNDPYLYTASASLESGDEISARFGCRAYTIDAQKGFLLNGRSYPLRGVSRHQDWKGAGSALTMEYHRKDMEIVRELGANTLRLAHYQHAQEFYDLCDENGIIVWAEIPYITMHMRNGRENTLHQMEELIAQCYNHPSIAVWGLS…
ref267	751	No Loop	4	TMH-----------------------------M	8	TAASA-----------VNE	no			Bacteria	Firmicutes	Clostridia	Clostridiales	Lachnospiraceae			MRHKEGGTMRRVTELKDNWKFVRNAKDVREAASADGIPVSLPHTWNAEDGQDGGNDYYRGTCWYCRSLDLPERNKGERVYLEFDGAAMSAEVYVNGEKLARHEGGYSRFRVDITEHAAGLGNRLAVAVDNSDNGRIYPQKADFTFYGGLYRMVRLVTVPENHFSMDYCGGDGLKVTPAVTLAGKDGERASASVTVEIWAEGSAKQVAVTVAEETKQVPVTDGYAKAEFVLEKVHLWDGADDPYLYSAKAELEGGDAVETRFGCRDFRIDPREGFFLNGRSYPLRGVSRHQDRAGAGNALTSAMHREDMEIIKEIGANTVRLAHYQHAQEFYDLCDENGIVVWAEIPYITMHMSGGRENTLSQLRELIIQNYNHPSIVCWGLSNEITAASAVNEELLENH…
ref268	756	No Loop	4	SIM-----------------------------N	7	LIGGI------------SE	no			Bacteria	Firmicutes	Clostridia	Clostridiales				MRKIINLNKNWKFIQRDAGLPQSFPEDWDSVELPHTWNAIDGHDGNGKYDRGCYWYARKFETPSQPLPGGRVFLDIPAAGQQASVYVNGKGVGYHEGGYSTFRVDITDECKRHGENLLVIACSNENKSSVYPQSADFTFYGGLYRGVNLISVPHAHFELEHWGTSGLSVTALPDGRGGAEFALESEIRGGDENFTVMYRICNAEGREVAGAIRPADAAAVKISVPEVTLWDCDHPYLYTVSAVLQRRNEAYDEVSARIGVRSFSCHPEKGFILNGVPTPLRGVSRHQDMLYKGNALTREDHYQDARIIKELGANTIRLAHYQHSQDFYDACDELGFIVWAEIPFISIMNQDPAAHENCISQLKELVIQNRNHASICFWGISNEILIGGISEKLVENHRE…
ref269	534	Loop 2	5	---------NAIT-------------------Q	19	LLRPPFNPDNKKERAEYMK	no			Bacteria	Bacteroidetes	Bacteroidia	Bacteroidales	Bacteroidaceae	Bacteroides	ovatus	AHYPQDPVVMQMCDKLGLLTSVEIPIVNAITQSRAFMDNCVEQATEMVYQNHNYPSVIIWAYMNEVLLRPPFNPDNKKERAEYMKSLHQIASAVEAQIRSLNSERYTMLPCHSASQIYQEAGITELPMLLGFNLYNGWYGGNLDGFEEKLEELHKEFPHKPLLITEYGADVDTRIHSFSPVRFDFSCEFGSVYHEHYLPEILKRDYIVGAMVWNLNDFYSEARRNAMPHVNNKGLVSTDRERKDGYFLYQAYLKESPVLHIASKSWKNRAGASRDGKSCTQPLKVYTNADKVEVFLNGKSLGVYPVADKVVSVDIPFVNGKNVVDAVIEKEGREYRDQYVCDFKCVNVKNGFTEINVLLGARRYFEDRIAEMCWIPEQAYAEGSWGYIGGEVAPNKTRY…
ref270	646	No Loop	4	SRH-----------------------------M	8	TMYRK-----------HKK	no			Bacteria							MRKIININENWIFVKKDLMPEEAETAKGETINIPFTWNNIDGQDGGNDYVRAAYVFIKKFPRPETAENERVYIEFKGVNSSATVWINGIKKAEHDGGYSTFRADITTCLKDENVLVVRVDNSKTEKVYPQTADFTFYGGIYRDVNLIVVGENHFDLDFYGSSGVKIDSAVNGQDGQVTVTAYVTGKGRVEIEILDSDGNCVGRGESKNPIKIGNARLWNGVKDPYLYCAKAVLFINGEAADEVRLNFGFRTFHADPKKGFFLNGKPYPLRGVCRHQDRKNSGNAIGKAEHEQDAELIKEIGANTVRLAHYQHDDYFYDLCDKYGFVVWAEIPYISRHMPEANSNAVEQMKELIYQQYHHASICVWGISNEITMYRKHKKDMLSLHRELNALCNEIDPAR…
ref271	743	No Loop	4	TMH-----------------------------M	8	TAASA-----------VNE	no			Bacteria	Firmicutes	Clostridia	Clostridiales	Lachnospiraceae			MRKVTELKNNWFFVKSAENASEAVAAEGVPVSLPHTWNAEDGQDGGNDYHRGTCWYCRLLEKPEMEVGEKAYLEFDGAAMTADVYLNGEKLAHHEGGYSRFRVDLTKKLTEGENQLAVAVDNSDNGTVYPQKADFTFYGGLYRMVRLVIVPESHFAMEYHGGNGLKVTPVVTLGDESKREASAAVTVEVYTEGSTDRVTVTVADETKQVPVTEGYAKAEFELPKVHLWDGVDDPYLYTAKAELESGDAVTARFGCRHFSIDPQKGFFLNGRFYPLRGVSRHQDCKGAGNALNREHHEHDMEMIREIGANTIRLAHYQHAQEFYDLCDENGIIVWAEIPYITMHMSGGKENTLSQMRELVIQNYNHPSIVCWGLSNEITAASAVNEELLENHRELNRLCH…
ref272	637	No Loop	4	SAH-----------------------------M	8	TISGK-----------HRD	no			Bacteria	Firmicutes	Clostridia	Clostridiales				MEDWQFTYQGRKKRLIDLPHTWNAVDGQDGNDDYFRGTCYYEKTVPKPEFADGERVYLQFHGVNASAKVILNGITVLTHNNGYATFRTDVTDVLKEQNTLLVEADNSKNEKVYPQVADFTFYGGIYRDVEFLIVHQTHFDLDYYGGPGIQVSTDIKGKTGFVKVRSYTNKRTEELVKEGLSVYLTLFDAQGNIAGTAEGTDAVIKVPEAHLWNGVKDPYLYKLTAQIRQKDLVLDEIETFCGIRTFSFDPDKGFFLNGVSYPLRGVSRHQDWKGIGNAISYSHMEKDMELIREVGANTIRLAHYQHHQHFYDLCDRYGMVVWAEIPYISAHMPHGRKNTFFQMRELIVQNYNHPCIVTWGISNEITISGKHRDDMLDNHHALQKFVKELDPKRPTTLAC…
ref273	752	No Loop	4	SVM-----------------------------S	7	LIGGI------------SE	no			Bacteria	Firmicutes	Clostridia	Clostridiales				MINLNKGWRFSRACTALPDRLPADWERVDLPHTWNAVDGHDGNGSYDRGLGWYVRTFETPKQPLSGGRVFVEIPAAGQQAVVYVNGCEVCAHEGGYSTFRADITDVCKKEGENLLAVACSNENKTNVYPQSADFTFYGGLYRGVSLISVPKTHFELMYWGSSGLKVTAKPTPCGGAEFALESWVVNADENFTVQYSICDADGKEVAYGVRPADSTAVKIYVPDAVLWDCDHPYLYTVTAILQRRNEAYDMVSARVGVRSFSCDPDKGFILNGVPTPLRGVSRHQDVLYKGNALTREDHYRDAKIIKELGANTIRLAHYQHSQDFYDACDELGFVVWAEIPFISVMSPDPAAHENCITQLKELVWQNYNHPSICFWGISNEILIGGISEQLVENHKELNA…
ref274	574	Mini-Loop 2	5	---------WKVH-------------------F	11	A--------DTDDRLKFMG	no			Bacteria	Firmicutes	Clostridia	Clostridiales				MKNDINKIITANSIIYDRFRKKESFNGEWHYAVDQYDACIADKWYEEKYYDEEGNLLPVDYSFDEWDTMKLPCCWNTFDKKYLFYEGSMIFTRKFYYESQSTQERVFLKIGAANYLCRVFLNKKYVGMHRGGSTPFYLDITEFLEQSNRILIQADSSRRDEQVPPAVTDWFNYGGIYRDIEVIRVPNVHIKDFKVALEPDGNFKNIRASVMISEKINTTGVLEIKELGIRKEISIQDGTGEMIFEASLELWSPENPKLYDVVFQCGNDTVRDRIGFREIRVQGMEILLNGKPIFLRGISCHEDSVISGKALTDEERMENIRTAKELGCNFMRVAHYPHSERMAELADEMGLLLWEEIPVYWKVHFHSADTYQDAQNQLCELITRDYNRASVIIWSVGNE…
ref275	549	No Loop	4	SVF-----------------------------N	7	LIGGI------------SE	no			Bacteria	Firmicutes	Clostridia	Clostridiales				YESGGVSDGNGSYDRGSYWYARTFETPKEQAAGGKTYVEVLTAGQQATVYVNGAEVTYHEGGYSVFRADITDFLKEDEENLLVINCSNEYKDSVYPQSADFTVLYSIQDKDGREAAYGCRPADDTAVTLYVPDAELWEIDEPYLYTVTATLQRRNEAYDEISVKAGVRSFSCSPEKGFIFNGKETPLRGVSRHQDKLYKGNALTREEHYQDAKIIKEIGANTIRLAHYQHSQDFYDACDKMGFIVWAEIPFISVFNKAPAAHQNCISQLKELIIQNYNHPSICFWGISNEILIGGISEKLVENHKELNALAKELDSTRLTTIAHVSMTPFESPMHHITDVLSYNHYFGWYGGKMEDNGPWLDRFHALHPDLCLGVSEYGCEGIITYHGAEPACKDYSEE…
ref276	277	No Loop	4	SVF-----------------------------D	7	LIGGI------------SE	no			Bacteria	Firmicutes	Clostridia	Clostridiales	Ruminococcaceae	Acutalibacter	muris	PCRHQDRLYKGNALTKEEHWEDARIIKELGANTIRLAHYQHSQDFYDACDELGFVVWAEIPFISVFDPTPEAHENCKSQLTELIVQNFNHPSICFWGLSNEILIGGISEQLVENHKELNHLAHKLDGTRLTTIAHVSMTPGEAPLHDIADVESYNLYFGWYGGKTEDNGPWLDEYHKKYPHRSLGLSEYGCEGIITYHGPEPACKDYSEDYQARYHEHMAQALSERPWMWSSHVWNMFDFGCAARNEGGVAGRNNKGLVTIDRRTKKDSYYIYKAYW
ref277	620	Mini-Loop 1	11	GIAS-VDGLDPY----------------	7	DTE-HF-------------PE	no			Bacteria							METEQKPKRRNNMLYPKANEIRMVSDLSGIWEFRLGDEREPGEQCGKLSGMGPIAVPASYNDQKEERAYREHYGWAYYRRRLTVPLCWQGQRVVLRFDAVTHQARIYINGKLIAQHKGGFLPFELDITDLVPAGGQGELVVAVDNRVGHSTLPVGNEGSTAFFGSDNPGVPGVEAAKRWRKPRNLPNFDFFNYAGINRPVRLYTTPQIYIEDITLVTDICGMDGIVKYKVCTGKAGGKDSQGSKMPPVRVSVLDGDGNLVASGDGAEGTLTVPEARLWWPWPGEPYLYQAVVTCGEDRYEQAFGIRTVKTEGTQFLINGKPFYFKGFGKHEDSAFHGRGLDLCLDVKDVNLIHWLHANSFRTSHYPYAEEMYDLCDREGIVVIDETPAVGIASVDGLDP…
ref278	589	Mini-Loop 2	5	---------WALC-------------------F	11	P--------DTDERLEFMK	no			Bacteria	Firmicutes	Clostridia	Clostridiales				MGKMLEDYDHLLNIDFDRCYQIPFQQAEESVTAAGRETEKLDGIWNFAPDVYDTFIRKKFFEEVYQDEEGRDKPVDCNFDQWETVRVPSNWNLQKEKYWFFEGTGVYTRRFRFWKREEGERVFLRVGAANYECRVWLNGKLLARHQGGFTPFAVEITGHLKEDNRIILTVNNERKLEQIPSVNYDWFNYGGISRSVELIRVPGTFIKDFRIWLVPGSGFGRIGIWAQIAGDVLGKELRVEIPELGIRKRFLVHADGKAEGTVEAEPKLWSPENPKLYQVIVTCGNDRIEEQTGFREIRTEGKQVILNGKPIFLKGVCCHEESLENGRVLTDQERLGILTEAKNMGCNIMRLSHYPHSERMAALADKVGMMLWEEIPVYWALCFSQEEVYNNAQNQLKEM…
ref279	189	LoopNoCoverage					no			Bacteria							MGNEPDTEHFPESAYEYWHSLYELTHKLDPAHRPVTFVCCQNNYEKDLVTRTMDVVCLNRYYGWYNLSGDLDGACYGLNKELDFWEKQHKPVMITEYGADAIAGIHECVAEMFSEEFQAEFYERQNAEFDKRSFFIGEHVWNFADFATIQGCMRADGNKKGLLTRDRRPKMAAHYFRKRWGEISNFGYK
ref280	195	LoopNoCoverage					no			Bacteria	Firmicutes	Clostridia	Clostridiales				EELIARDKNHPSVAAWSLLNEPETTTDESVTYFEKVFAHALALDPQKRPRTFAEIKNSGPYICKCHQFSDFICLNRYYGWYIKGGYEISDAFEDFREEMRQWKEVEPDKPFMFTEYGADTSAMEHKLPSVMWSQEYQEEVLEQIHDVFDSLDFVVGEQVWNFADFQTTEGIMRVNGNKKGIFTRQRQPKKARWPM
ref281	598	Mini-Loop 2	5	---------QGID-------------------F	11	Q--------PSKERNEFLT	yes	23	MKTGEKLSLCLLLLIAFAGSVAA	Bacteria	Bacteroidetes	Bacteroidia	Bacteroidales	Bacteroidaceae	Bacteroides	ovatus	MKTGEKLSLCLLLLIAFAGSVAAQELITNVYGRNIHSLNGKWNAIIDLYDQGQRMKIYENRQPEGNIDFYEYAFEGGLRLNVPGDWNSQSPELKYYEGTVWYARHFDAKRLADKRQFLYFGAVSYRSKVYLNGKEIAEHEGGFTPFQVEVTDLLKDGDNFLAVEVNNRRTKDAIPAMAFDWWNYGGITRDVLLVKTPRTFIKDYFIQLDKNTPDRIIARVRLSDKKAGEKVTVAIPELKINAELTTDAEGKAETVLNAKRLQRWSPEEPKLYGVTVSSSADRVEEQIGFRNITVKGTDIYLNGKPTFMCCISFHEEIPQRMGRAFSEADAAMLLNEAKALGVNMIRLAHYPQNEYTVRLAEKMGFLLWQEIPIWQGIDFTDNDTRKKAQRMLSEMIKRD…
ref282	826	Loop 2	4	----------RGG-------------------L	19	DWPNDFPEFDKGKIRSFMK	yes	20	MKRLIYTLCLIIGCATLSEA	Bacteria	Bacteroidetes	Bacteroidia	Bacteroidales	Bacteroidaceae	Bacteroides	fragilis	MKRLIYTLCLIIGCATLSEAKVLTGHKTRLTDNWLYLRGDIGNIWEAVRPAAPGSSECVPLWTPVTLPHCFNATDAVDPDMNYYQGPGWYKTLLDIQNPYPNGRILLDFEGAGQKTEVYIYTTRVASHIGGYDEWTADITEAVQAFVSTPECVQRFGGKVPLSIRCDNSRDAEMIPSDLSDFNVYGGLYRYLNLAYVPEVSIDRVQIDAVLDKNLKKATLAVQAFFYNPSDIRKTTAHIIVKSPSGKIILNEEKEVMPLGKASLLTANIQKPELWSDEDPALYTCEITLHHNGQEQKAIERFGFRHFEFVEKGPFRLNGSRLLLRGTHRHEDHAGVGAAMTEEQMRAEMTLMKEMGVNFIRLGHYQQSDIILSLCDELGILVWEEIPWCRGGLGGEQYQ…
ref283	611	Mini-Loop 1,2	11	GPGGQA---F-TG------F------------V	12	LVSDGKRF--V-----EYD	no			Bacteria	Bacteroidetes	Bacteroidia	Bacteroidales	Bacteroidaceae	Bacteroides	ovatus	MVYQRPLVVTKAMKNKRLFLYFEGVNSAAQVFMNRRTVGEHLGGYTAFCIEITDEVKEGENLLEVWASNAYRTDILPVSGDFNVNGGIHRPCHLIVTGQDCISPLFYASPGVFIHQENISKTVADVNVETHLSLKNKKQGLRLKTTVADADNKTVASNEVEVSDVIVKQPMKIHRPILWDGKKNPYLYTVTVELYDGNLLKDRMVQRTGFRYFSVDHEKGFFLNGEYLNLYGFCRHEDAVGRASALLPEDYRMDMELIKESGATAMRLAHYPHAEPMYDLSDENGIILWTEIPMCGPGGQAFTGFVDTEGYKDNARLAVKELVYQKFNHPSICFWGICNEILVSDGKRFVEYDNPIPFIKELNGIYKSIDSSRLTALATCVDQSYYLGCSDLIAWNKYF…
ref284	891	Loop 2	4	NAV-----------------------------T	17	FLRRPYT--EGKQLEDYYR	yes	19	MKKFLYIFILLFIVGWAQA	Bacteria	Bacteroidetes	Bacteroidia	Bacteroidales	Bacteroidaceae	Bacteroides	ovatus	MKKFLYIFILLFIVGWAQAQQRVVYTINDGWKFTKGSPFEAQLAGCDDSSWETVNIPHTWNNKDADDETPGFYRGPAWYRKQLFVDKSQEGRQAVIYFEGANQEVRFYLNGQFVGEHKGGYTRFCFDITSHLRYGQENLFTIYVNNVYNPNIPPLSADFTFFGGIYRDVYLQFMNPVHIATNDYASSGVYIRTPEVNNSAASVEITTLLTNNTLQPAEIRVENVICDADGKEVKKTHAEIKLASGETKTDISKKIKIDSPRLWDIDDPYRYMVYTRILDKKKGTLLDEVVNPLGLRWFKFDSEKGFFLNGKGRKLIGTARHQDYFQKGNALRDELHVQDVLLLKEMGGNFLRVSHYPQDPVIMEMCDKLGIVTSVEIPVVNAVTETEEFLQNSVEMAKE…
ref285	644	Mini-Loop 1	11	GIAS-ADGQDPY----------------	7	DTE-HF-------------PE	no			Bacteria							MLYPKENEVRMISDLSGIWEFKLGDEREPGEECKELSHMEPIAVPASYNDQKDERAYREHYGWAYYRKSFAVPKCWQGQRVVLRFDAVTHRAKVYLDGRLMTEHQGGFLPFELDITESAPAGSRTELVVAVDNRVSHSTLPVGNEGSTAFFGSDNPGVPAVEAAKAWTKPRNLPNFDFFNYAGINRPVRLYTTPQTYIKDITLVPDLCGQDGIVKYQIQIREAREEKQDNGNKAGTENTGIGNPGTEGAEKQAAGRQQTRAEEGTETAFPLVHVDILDDKGCVIAGADGESGQITIPEARLWWPWPGEPYLYTAVVTCGEDRYEQAFGIRTVRVEGTQFLINGKPFYFKGFGKHEDSAFHGRGLDLCLNVKDIHLIHWLHANSFRTSHYPYAEEMYDLC…
ref286	610	Loop 1	26	GVHLNFGGGANFK--GTPRVETFDPPEA	5	DSA-G---------------K	no			Bacteria							MLYPVLTESRGLMDLSGIWAFKLDNGKGFDEKWYEGPINDTIPMAVPSSYNDLQEGEDFREHYGWVFYQRAIRVPAYMRTQRIVLRMAAVTHIAKIYLNGTCICEHKGGFLPFEVEINDYLQDGENLLTIAVDNRIDHSTLPVGSENGKGMLSSNMFESKTTKKRNNPNFDFFNYCGITRPVKIYTTPRDYIGDVTLTSEIDEGSAWVNYEVETVGSGEVEIEVRTRTGELAAKGTGKMGRLTIDNPVLWQPLKPYLYEITVRFHEDVYTMTYGIRTVKVEGGKFLINGRPFYFKGYGKHEDTFPAGRGLNLPMNIKDVSLMKWQGANSFRTSHYPYSEEMMQLCDEEGIVVIDEVPAVGVHLNFGGGANFKGTPRVETFDPPEAGGIRTFEHHKEVIR…
ref287	761	No Loop	4	SVF-----------------------------N	7	LIGGI------------SG	no			Bacteria	Firmicutes	Clostridia	Clostridiales				MRNVINLNQDWRFIKEDTGLPERFPDNWQRVDLPHSWNAVDGHDGNGSYDRGKYWYAKRFKTPMQPLKGGRVYVEILAAGQQAAVYVNGKEAVYHEGGYSAFRADITDLCKENKGNKEDEENLLVVACSNEYKDSVYPQSADFTFYGGLYRGVNLISVPGAHFDLDYYGGPGFNVTPRICECGAAAFELEAWVKNADENFTVMYSIKDAEGLEVAGAVRPADDTKVTVYVPDVVKWDMEHPYLYTVTALLQRRNEAYDEVTVRSGVRSFSCDPDKGFILNGVETPLRGVSRHQDRLYVGNALTRQEHYEDAKIIKELGANTIRLAHYQHSRDFYDACDELGFAVWAEIPFISVFNPDPAAHENCISQMKELIIQNYNHPSIMFWGISNEILIGGISGKL…
ref288	468	No Loop	4	SVH-----------------------------M	7	GVGG------------VTE	no			Bacteria	Firmicutes						HQDFAGVGNAVTRQMQDLDMELILETGATSVRLAHYQHSRYFYELCDRRGLIVWAEIPYISVHMPGGRANTVSQMRELIAQNYNHPSIVLWALSNEIGVGGVTEDLLENHRILNDLVHSMDGTRLTAMANAYMLPIDSPLNDIPDIFAYNLYFGWYEGELQDNDAFFEKFHKAYPDRCIGLTEYGADAFHGLQSPAPEQGDYSEQFQALYHEYMLGMFDRMPYLWGTYVWNMFDFGADGRDEAGDYGKNHKGLVSIDRRVKKDAFYAYKAWWSDEPFVHLCGSRYVDRTEEETEIKVYSNRKKVALYVDGTFAGEQEGDHIFIFKVRISGEHEILAKSGELEDSMKIRKVSERNPKYFLKASAIHNWFAEPGMEIVPGYFSINDTLEAVARLPEGRALV…
ref289	407	Loop 1	25	GLFKSTKNFVDVT--SG-KVTCFFSLDT	5	ETT-T---------------D	no			Bacteria	Firmicutes	Clostridia	Clostridiales				VRQDLDAPPLVVGQVEVELLDESGASVARGQGRKGTLVVNNARLWQVRNPYLYTIRIRLCRDGALIDEYEDQIGIRTVEIKGTKFLINKSPVYLKGFGKHEDSDVAGRGFNICVMKRDFELMKWIGANSFRTSHYPYDEEIYRMADREGFLIIDEVAAVGLFKSTKNFVDVTSGKVTCFFSLDTIPQLLRRHLRDIEELIARDKNHPSVVAWSLLNEPETTTDESVTYFEKVFAHALALDPQKRPRTFAEIKNSGPYICKCHQFSDFICLNRYYGWYIKGGYEISDAFEDFREEMRQWKEVEPDKPFMFTEYGADTSAMEHKLPSVMWSQEYQEEVLELIHQVFDSLDFVVGEQVWNFADFQTTEGIMRVNGNKKGIFTRQRQPKAAAFLLKKRWESLP…
ref290	194	LoopNoCoverage					no			Bacteria							VMWSMGNEPDTENFPQSAYDYWRSLYELTHSVDPQERPVTFVCCQNHYENDIVTRTMDVVCLNRYYGWYNLSGDLEAASYALNMELDFWEKQHKPVMITEYGADAIAGIHECVAEMFSEEFQAEFYERQNAEFDKRSFFIGEHVWNFADFATIQGCMRADGNKKGLLTRDRRPKMAAHYFKKRWSRLPDFGYKS
ref291	226	LoopNoCoverage					no			Bacteria	Firmicutes	Clostridia	Clostridiales				VWEENHARGLKLEDMQHPDFERQCEDCIYEMIVNHYNHPSIVIWGILNECASETPEGREMYAKQYGQIRELDAARPVTSATCRHFRDICLDLPDIVSFNMYSGWYEDVPVAERHEKEMEWIAGAGGEGKPVIVSEFGAAAMYGFRDRGRCKWSEERQADLIRENLETYQKDERLTGVFIWQFADCRVTEEEWFATRARCHNNKGVLDEFRRPKEAYDVVKAMYEKM
ref292	487	Loop 1	26	GVHLNFGGGANFK--DGKKVETFDSIEN	5	DSG-G---------------P	no			Bacteria	Firmicutes	Clostridia	Clostridiales	Clostridiaceae	Hungatella		DFLIDGENLLTIAVDNRIDHSTLPVGSESGGGVLSGGGLFAWKSKKPKNNPNFDFFNYCGITRPVKLYTTPKDYIADVSLDAQLDGNRALVSYQVETVGTGNVHIEIWSREGEKVAEAEGKEGKLIIEHVHLWQPLHAYLYEVKVTFGEDSYNLPYGIRTVKVEGGKFLINGEPFYFKGYGKHEDTYPAGRGLNMPMNVKDISLMKWQGANSFRTSHYPYSEEMMRLCDAEGIVVIDETPAVGVHLNFGGGANFKDGKKVETFDSIENGGIRTLEHHKDVVRDMISRDKNHACVVMWSIANESDSGGPGAYEYFKPLYDIAREQDPQHRPCTIVSVQMANYKADCTLRLSDVFCLNRYYGWYTCGGDLEAAKELLKEELNFWNSTGKPFMFTEYGADTV…
ref293	755	No Loop	4	SVM-----------------------------N	7	LIGGI------------SN	no			Bacteria	Firmicutes						MRNIITLNQDWRFVQEDVGLPEALPLDWSLINLPHTWNAVDGHDGNGSYARGKFWYAKSFSTPKQPLEDGQVFVEILAAGQQATVYINGTEVIYHEGGYSTFRANITNLCNENKENLLVIACSNENKSNVYPQSADFTFYGGLYRGVNLISVPKTHFDLEYYGGPGFLVTPKLCDNGGAIFDLESWVVDGDENFTVMYSIKDAHGKEVASGVRPAEDTKITLYVPDAHKWGIDSPYLYTVTATLQRRNETYDEVSVKSGVRSFSCSPDKGFIINGIQTPLRGVSRHQDLLYKGNALTREEHFEDARLIKELGANTIRLAHYQHSQDFYDACDEMGFIVWAEIPFISVMNQDPKAHENCISQMKELIIQNYNHPSICFLGISNEILIGGISNQLIENHKE…
ref294	706	No Loop	4	TQH-----------------------------M	8	TASGA-----------VTE	no			Bacteria							MRSIQNFNAGWSFTQNGETKPVTLPHTWNAVDGQDGGNDYWRGTAHYEKTFPRPALEEGGRAVLDFLGAAMTADVSLNGQKLAHHEGGFSTFRVDITDALANENVLMVEVDNSANGRVYPQKADFTFYGGLYRDVNLITVPATHFELCRDGTPGIKVTPIVDLERKTAAVTVETWQNGGTVSFTVNGETKAVSSVDGHAQAEFVIENVRLWDGLDNPHLYTAAAKLDSGDEVSARFGCRKFEIDPQKGFFLNGRSYPLRGVSRHQDRKGLGNAITLAQHREDMAFIREIGANTVRLAHYQHAQEFYDLCDENGLVVWAEIPYITQHMEGGRENTLSQMRELVTQCYNHPSIAVWGLSNEITASGAVTEDMLDNHRALNELCHRLDPTRPTAMADVFMLE…
ref295	689	No Loop	4	SEH-----------------------------M	8	TISTK-----------DKK	no			Bacteria							MPLPEFLFVETAQKAINISGIYVDNRHRHYYNRKESFDSSMRNRGCGRMNLRTTINLNAGWTFTGPDGTASAVDVPHTWNAIDGQDGGNDYWRGTCVYEKAFPRPDFGPDQRVYLEFRGVNASARVELNGRSVGTHDGGYSTFRWDVTDLLRDENALTVHVDNSVNDRVYPQKADFTFYGGIYRDVLLLLVPKDHFELDYCGGEGLKITPGVDGKDGRVRVETFHHVEGAQVRVKLTDAAGKTVAIGTGTDITLAVANVRLWDGVKDPYLYTCEVTLVVDGEEVDRVSARFGVRTFRVDPKEGFFLNGRPYPLHGVSRHQDWKGIGNAITKEHHDADMALIREMGANTIRLAHYQHDQYFYDLCDRYGMVVWAEIPYISEHMPNGRENTLSQAKELVIQ…
ref296	681	No Loop	4	KMTE-----------------------------	7	AMFGE------------NQ	no			Bacteria	Firmicutes	Clostridia	Clostridiales				YKEGNQVFLNFQAADRWCKVFVNKYYVGEHKGGYSAFTFPITQYCRQGEENELDIFLDNCSWEEISPLTGDFTVFGGLYRGINLIITENVCFDRSYYGTNGLIVRTKVLENGTGEIFIEPHLYNAERKNIQIDYQVLSPNQEIAACKTEWGENVCRIEIPNPVLWNGLKKGALYCLHAELKIEGRQVDSTHITLGFRSISIDGEKGFFLNGENIKINGVAKHQDYDGVFNATKQEHWNQDICDILEIGANSVRLSHYQHPQEMYCLCDKYGLIVWAEIPMLKMTENEALLENACSQLKELILQNIHHPSICFWGIQNEIAMFGENQGMYEKVKRLADLAKQLDPSRISSCANLFCVKNDSMLNTFTEAVGYNIYFGWYYGEMKDSETFVEKFHEDNPHI…
ref297	663	No Loop	4	GKV-----------------------------N	5	SEGEV--------------	no			Bacteria	Bacteroidetes	Bacteroidia	Bacteroidales	Bacteroidaceae	Bacteroides	sp. 41_26	MLIGLLCVFPFLQSSAQLRQQYILKNNWEFRSYQPTADAIWEKVTVPHCWNAKDGITADYYRGTAQYRYHLDILPEMLRKRVFLRFEAVSQVADIFVNGIKAGAHKGAFNAFCFEITSLLKKGDNLLEVKVSNSPDNDIAPLAGDFTVFGGIYRPVSLLLLPKTCITPLDYASSGIYIHQDQVDSKQAELSIVTKVNSSQAGKALSVRTSVFDAQGEAIGSTTTTNKLYVKGKTAKFINKLNIDRPILWDGCKSPYLYRVFVEVLKGDAVVDTLSQYTGLRYYTVDAEKGFFLNGKPYKIKGVNRHQDREGKGWAISNEDHSEDMDLIKEIGATGIRLAHYPHADYFYSLCDREGMLVWAEIPLIGKVNTSSAFTENIKLQLTELIRQNFNHPSIFCWS…
ref298	329	Mini-Loop 2	8	------RGLSLEQ-------------------M	9	ASETEYGYE----------	no			Bacteria	Firmicutes	Clostridia	Clostridiales				QITAALSAASGEIADDLIDRFGYREVKVQGKDIFLNGKKIRIKGFCRHEDHPMFCCALPFAAIEQDLQIAMDLGANAIRTSHYPNDELFLDLCDEQGIWVWEENHARGLSLEQMENPNFERQAEDCIREMITAHINHPSIIIWGILNECASETEYGYECYKKQYDLIRSMDTSRPRSSSSCKFKTDICFGLPEIVSYNLYPEWYHDTPAAEYVKDIYDWVQTDSEGSGKPFLVTEIGAGAIYGYRTPTMCKWSEEYQAKALEDQITGVLEQEGCSGIFIWQFCDVRISFEWFSTRPRTMNNKGIVDEYRRRKLSYDVVKRLYHSYSDYR
ref299	1091	Loop 2	3	NRV------------------------------	17	YGYGEDDG--LYTDSTRFS	yes	22	MNYKIIGFLLFLSVGLSTEVLS	Bacteria	Bacteroidetes	Bacteroidia	Bacteroidales				MNYKIIGFLLFLSVGLSTEVLSENKNNLKRGYVDLPFDHSDVLCTLQNVADWQLEHFTYSRTGTPGHLHDAGIDAWTNATFYLGLSQLVRLSDTSRYNDWLCRIIADTHGRLPANFAGHSQYSLYHADELCMARFYLDQYELSRASHLMASVSERIDWILAHPADTMMDYRNKQTWTWSDALFMAPPVYARLAQITGNTEYLWQMDRNFRRTYAHLYDTDEHLFYRDDSYLGRTEANGRKIFWGRGNGWVAAGLVSLLEELPSDSPYRSFYEQLFNQLVARLISLQGADGSWHASLLDPDSYPAPETSATALITYALAYGLRTGLFSGTDYALALTRAWHSLCAAIDADGKLGWTQPIGADPKKVTREMTATYGVGAFLLAGSELYRLLITQSSRQVHS…
ref300	604	Mini-Loop 1	11	GIAS-VDGQDPY----------------	7	DTE-HF-------------PE	no			Bacteria							MLYPRENEVRMISDLSGIWEFKLGDEREPGESCGKLCQMEPIAVPASYNDQKDERAYREHYGWAYYRKIFAVPGCWQGQRVILRFDAVTHRAKVYLDGTFMVEHQGGFLPFELDITELVPAGRRAELVVAVDNRVSHSTLPVGNEGSTAFFGSDNPGVPSVEAAKAWRKPGNLPNFDFFNYAGINRPVRMYTTPKTYIEDITLVPDICGQDGIVKYQIQIKETKEEATSFPIHVDIADDQGNIVASGDGKSGQITIPAARLWWPWPGEPYLYTAIVTCGEDRYEQPFGIRTVRVEGTQFLINGKPFYFKGFGKHEDSAFHGRGLDLCLNVKDINLIHWLHANSFRTSHYPYAEEMYDLCDREGIVVIDETPAVGIASVDGQDPYKTFPIRQHHEKVLQD…
ref301	664	No Loop	4	SRH-----------------------------M	8	TMNGA-----------GDP	no			Bacteria	Firmicutes	Clostridia	Clostridiales	Lachnospiraceae			LKILNKTLIKQSRIEKLNVMAALKRRYQTIMRRTIKIMKDWMFYKRGEDIRPVDLPHTWNALDGQDGGNDYYRGTCTYEKRFRKPEIGEDERVYIQFHGVGISAKVMLNGTYVCTHHNGYSTFRADITDLLQEENLLRVEADNGKNTEVYPQTADFTFYGGIYRDVELLVVSKYHFALDYYGGTGIKVTPGVEGHTGILHVESYTNVGRFEDGFEVRLSLADDKGQEVCRETGCDVHMRIENAHLWNGVRDPYLYRLTARLYQGSTIVDEISLSCGIRTFFIDPDKGFILNGKSYPLRGVARHQDYRGMGNAISCEQMDQDMELIREVGANTIRLAHYQHSQYFYDLCDEKGMVIWAEIPYISRHMEKGRENTVSQMKELIVQNYNHPSIVVWGLSNEI…
ref302	394	No Loop	4	SVH-----------------------------M	8	SMRGA-----------NNP	no			Bacteria	Firmicutes	Clostridia	Clostridiales				VTKGVSPSGAAPQDGGRATLNCARMQIPKVHLWNGRKDPHLYTLAVKLVEDGRVLDEREIRFGCRTFFVDSQKGFFLNGEPYPLRGVARHQDWKDIGNALHKEHHERDMELIYEMGATTIRLAHYQHDQYFYDLCDEKGLVVWAEIPYISVHMPEGRENTISQMKELIVQNHHHPSIVVWGLSNEISMRGANNPDLMDNHHVLNDMVHEMDPTRLTTMAVIGSCNMDDEYVHVPDTVSYNLYLGWYEGTIEDNGKFLDRFHEKYPNRPLGMSEYGCEAPLNWHSSKPRQGDYTEEYQAHYHEELIKQVAARPWLWATHVWNMFDFASDARAEGGINGMNCKGLVNFDRSYCKDSYYAYKAWLSDEPFVHICGKRYVNRAEDATRVTVYSNQPWV
ref303	352	LoopNoCoverage					no			Bacteria	Firmicutes	Clostridia	Clostridiales	Lachnospiraceae	Butyrivibrio		IRQMKELITQNYNHASIVCWALSNEISLQGVTEDLMENHRILNDLVHEMDKTRVSAMANLFLLETDSPLVRLPDIRGYNLYYGWYVGDMEDNDAFFDDFHAKYPDTAIGLTEYGADSVITLQSPKPEKGDYTESYQALYHEHMLEMFAARPYLWGTYVWNMFEFAAAGRDEAGDPGKNHKGLITFDRKQKKDAYYIYKAWWSAEKFVHLCGSRYHDRVEDTTEIKVYSNLEKIALYVDDRLFAEQTGEHVFRFQVPIDGVHRIKAVGYSQDTAFEDSSFEESMEIAKVDAPNPSYFMSPEKVRNWFDAPEDNGEDKDGYLSINSTMGEIQATEQGAALLAGMMSQMSGKTAG
ref304	190	LoopNoCoverage					no			Bacteria	Firmicutes						IYIWGILNECASHTEYGRECYRRQYELIGQLDSTRPRSSASCQFKTDICFDLPEVVSYNIYPLWYHDTPPGEYLDDLYGWVQEETEGAGKPFLITEIGAGAIYGYRTPDMVKWSEEYQEKALEEQLTAVLSREDISGVYIWQFCDVRISFEWFSTRPRTMNNKGIVDEYRRRKLSYDVVKRLYHSYSDYR
ref305	705	No Loop	3	NRV------------------------------	5	YQP--------------HE	uncertain	24		Bacteria	Bacteroidetes	Bacteroidia	Bacteroidales	Bacteroidaceae	Bacteroides	nordii	VKKHIYTYLLLIACLCSYPSLLHARETISFNQGWLFKKGPFSSEPAKVVSQWNSKWEEVEIPHTWNAKDMQVKVNSFYEGTGYYKKNYYADKSLQSKRIFLRFEGVGTCTEVYVNGKLVGTHKGAYSAFATEIGTALKYGEDNEILVKTDNTARPDVIPVNHSLFGVYGGMYRPVWLIVTEQSNITVMDCASPGVYITQKNVSHQSADITVKVKLDNGSLKPESLVLQNTIYTQEGKKVASDDQAIELTPQGTQSYYTTFKLKKPHLWQGRKDPYLYKVVSRLLADGKVIDEVTQPLGVRKYEIIAGKGFYLNGEKYPMYGVTRHQDWWGLGSALKNEQHDFDLATIMDVGATTVRFAHYQQSDYLYSRCDSLGLIIWAEIPFVNRVTGYEAENAQTQL…
ref306	586	Loop 1	26	GMLVSTRNAVDAA--TAAKIKPFFEEEI	6	DTTGS---------------E	no			Bacteria	Firmicutes	Clostridia	Clostridiales				MWKFAFDFDSEGDKNDYKNGIPEGIYLPVPASFADFFTEKQYKEYTGDFWYETSFYADGAWADRDVDIRFYAAAHVAEVYFNGQKAAYHHGGFLPFTINVNKLLKYGEPNRIVVKLNNELSHTTLPCGESKVLKNGRKLTTPYFDFFNYAGLIRPVKLVITPKNSIVDITVHHRTEGKTAYTDYTVETVGKGEVKVEVYDEKRKQVACALSNKGTVEIKNAHLWQPRNAYLYTFEFTLYDNGAVYDKYSLEVGIRTVKVEGNRILINGKPVYFKGFGKHEDSAVSGRGFNLPFIKRDFELMKWIGANSFRTSHYPYSEEIYQIADREGFLIIDELPAVGMLVSTRNAVDAATAAKIKPFFEEEIVQTVTLKNHLNTLEECVQRDKNHASVVAWSLLNEP…
ref307	479	Mini-Loop 2	8	------RGLSEEA-------------------M	9	ASHTEYGKS----------	no			Bacteria	Firmicutes	Clostridia	Clostridiales				VYLDGEEIASHYNAYTPFSAVVRNVPAGVHRLTVCVDNSFGEHSALHVPNDYQTYGGITRAVALEELGDAYIKWIHVTPDKKEEGWQAQVQVCIRNLSREPFEGRVRLDLGEEGKITDSLPVKLSPGETAVVSTRLLCGDVRVWSPEDPVLYAAAAVLEDEAGQEMDDLIDRFGFRKVEVSGKDILLNGSKLRIRGFCRHEDHPQFGCSLPLEAIWQDILIMKDLGVNSVRTSHYPNEELFLDLCDEQGILVWEENHARGLSEEAMRNPNFERQCEDCIREMIEAHYNHPSIYIWGILNECASHTEYGKSCYEAQLSLIRELDKSRPRSFASCQFKTDICFGLVDVVSYNIYPLWYHDTPAEEYLADLYRWVQECTQGAGKPFLITEIGAGAVYGYRTP…
ref308	434	No Loop	4	SEH-----------------------------M	8	TISHK-----------NEK	no			Bacteria							MRIENAHLWNGVRDPYLYRLTARLYQGSTIVDEISLSCGIRTFFIDPDKGFILNGKSYPLRGVARHQDYRGMGNAISCEQMDQDMELIREVGANTIRLAHYQHSQYFYDLCDRYGMVVWAEIPYISEHMPGGYANTFFQMKELIIQNYNHPSIVTWGISNEITISHKNEKDMLDNHRALQRYVKKLDPTRPTTLACYAMCHPFHPVTKITDLVAWNLYLGWYVPGLKLNDLFMEFYHHKYPTRPLGYSEYGAEGMPNLHSEKPVRGDHSEEYQAKYHEYMLKCFDRHPYLWATYVWNMFDFAADAREQGGEPGMNHKGLVTFDRKVKKDSFYLYKAWWSDRPFVHLCGKRFLYRTKKTTEVTVYSNRTKVALYNNGKLIGTKKGAHAFHFTVKLSEKNR…
ref309	611	Mini-Loop 1	12	GINGGGSGEDPY----------------	7	DTE-NF-------------PQ	no			Bacteria	Firmicutes	Clostridia	Clostridiales	Lachnospiraceae	Roseburia		MMAEEIQGGRMMLYPRLNKARSIIDLAGVWDFQLGDEKEPGEDLEKLSGMERIAVPASYNDQKEDPAYRNHFGWAYYRRSFTVPCCFEGQRIMLRFDGVTHQAKVYLNGRLAAEHRGGFLPFELEITDLVPAGSEGELVVAVDNRVNKSTLPVGNEGSTAFFGSDNPGVPSVEAAKKWRKPQNLPNFDFFNYAGINRPVRIYTTPKSYIADVTLVTDISGTDGLVSYKVDTAGPGCGEVQVEILDMEGGRVALAQGSAGKVTIPGAKLWWPWPGVPYLYQAVVRYGEDQYGQTFGIRTVKVEGTKFLINGKPFYFKGFGKHEDSAFHGRGVDLCLNVKDVNLIHWLNANSFRTSHYPYGEEMYDLCDREGIVVIDETPAVGINGGGSGEDPYKFLDIHE…
ref310	446	Loop 1	23	GINLQFGGGANFG---GEKVSTFDPQ--	5	DSA-A---------------E	no			Bacteria	Firmicutes	Clostridia	Clostridiales				DMLGGMVGSMGAAEDNQKPQNHPNFDFFNYCGITRPVKIYTTPLDYIADISLVSEVQDGHAFVHYEVETRGTGECRVEAYDCCGKKVAEQSSAKGKLLIENVTLWQPMKPYLYDIKVTFGEDEYTLPYGVRTIRVEGSRFLINERPFYFKGYGKHEDTFPNGRGMNLPMNTKDISLMKWQGANSFRTSHYPYSEEMMRLCDREGIVVIDETTAVGINLQFGGGANFGGEKVSTFDPQHGVKTQEHHKEVIRDLIARDKNHACVVMWSIANEPDSAAEGAHSYFKPLFDLARELDPQKRPCTLVSVQMPEPSKDCSVELSDVICLNRYYGWYFGGPDLEGSEMALRKELDFWNEVGKPVIFTEYGADTVMGMHDATPVMYTEEYQVDYYKMNNRVFDEYG…
ref311	860	Loop 2	4	NIV-----------------------------P	17	LLTAPNVT--DPKWPACRE	yes	29	MFTLNQSQLLSPRIWLAAALTLCCIPAMT	Bacteria	Bacteroidetes	Bacteroidia	Bacteroidales				MFTLNQSQLLSPRIWLAAALTLCCIPAMTGQRTEKTINDGWEFRLPDAQSWQHVNLPHTYNHDAYSTRDYYRGKAHYRRRLAMDSVTPGMRYYLKCDAASKSAVIKVNGREAGSHNGGYSAFITDITDFVGTNNLIEVTVDNDRPDITPISADFTFWGGIYRDVWLVTVPDRHFAMNDYGSDGIFISTPEVCDDFATVQVHGKVSNDSRADATLEVRSEISDPAGKLLQTLTQKKKVKAGETAEFTTLSRKIDSPALWSPESPLLYTVKTTLVDAKTGSILDSRTHHTGFRWFEFDGHKGFSLNGKPYKLRGVNRHQDQWPSGVALADEAHRRDVRLMKDIGCNFIRISHYPQDDALLEACDRLGLLAWEEIPIVNIVPDTPGYDDNCEVNLIEMIRQH…
ref312	884	Loop 2	4	NAV-----------------------------T	18	MLRPPGF-ADEHDKAEYLQ	yes	22	MNKRCFFTLLAALLVICHPSFA	Bacteria	Bacteroidetes	Bacteroidia	Bacteroidales	Bacteroidaceae	Bacteroides		MNKRCFFTLLAALLVICHPSFADRIDYTINDGWEFCYGDLHPDEQEWHRISVPHTWNAVDCDDDTPGYHRGPAWYRRMLHIDASLAGYRLHLLFEAVDSYAEIYMNGTPVGTHAGGYTAFAFDVTDLVCAGDNLLEVRADNSHNPDIPPLSADYTFFGGIYRDVHLIATDPLHITTTHYASSGVFLTTERLDASSAEVSVRTLLTNDGPETARATVRQRVFDPAGRCIAQTQTSVKLPAGTNGMPVRQSLRIPQPRLWSPDEPHLYRVESCVIDARGIETDRVANPLGLRTCSFDPDRGFFLNGRPLKLIGTSRHQDYEGSGYALGDERHIRDVEQLKHMGGNFLRIAHYPQDPAVLAACDRSGLLASVEIPIVNAVTRSDAFADCCERMMTEMVLQNY…
ref313	596	Mini-Loop 2	5	---------QGID-------------------F	11	K--------PSPERDAFLE	yes	21	MKRLIFYILLTVLFPEAVSFA	Bacteria	Bacteroidetes	Bacteroidia	Bacteroidales	Muribaculaceae			MKRLIFYILLTVLFPEAVSFAAMTNVYGRDYRLLNGRWDAIVDLYDQGDRMKVYENRKPEGNTDFYEYSFDGGLRLEVPGDWNSQSPELKYYEGTVWYARHFDADPKPDCREFLCFGAVSYRCRVYLNGREICSHEGGFTPFEADVTDVLLKGDNFLVVEVNNRRTKDAIPALAFDWWNYGGITRDVMLVTVPDNYVEDYFIRLDKKNHDTVNVDVRMSQPKAGVKVSVEIPALGKTVSGTTDAQGSFSARLQSKKLRLWAPDAPVLYDVIIAGGDDSVSERIGFRDIRTDGTRILINGRPQFMRCISFHEEIPQRMGRACSKADAVTLLSEARDLGVNMIRLAHYPQNEYIVRLAEEMGIALWQEIPIWQGIDFTDNDTRDKAQKMLTEMINRDKNRC…
ref314	876	Loop 2	4	NAV-----------------------------T	17	LLRPPYK--DERELAVYYK	yes	19	MKFFLAFFLALGSLVQLSA	Bacteria	Bacteroidetes	Bacteroidia	Bacteroidales				MKFFLAFFLALGSLVQLSAREKYTINEAWRFSRGASHDAFLPGADDSRWEVVDLPHTWNAQDADDDVPGYYRGPGWYRKRLFLPESIAAKQVYLCFEGVNQTACVWVNGHFAGRHAGGYTRFALDITRWVVPGENLVAVEADNRHDPDMPPLSADFTFFGGIYRDVSLLLTDRVHVAPVDMASSGVYLTTPEVSAHEATVDVRTVVANRGGEPACVRLEHRIMAPDGRRAAVADTLLTVPAGQVVEPVCRGIRIEDPQLWDIDEPNLYRVLTRLVAEDGTELDCVSNSLGLRWFAFDPDAGFSLNGRSRKLLGTCRHQDYEGRGWALPDAMHERDIRLLKQMGGNFLRISHYPQDPVVLEMCDRLGIVASVEIPVVNAVTESDAFLDNAVQMAREMIRQ…
ref315	602	Mini-Loop 2	5	---------WNIH-------------------F	11	Q--------DTDERLKFMG	no			Bacteria	Firmicutes	Clostridia	Clostridiales				MSEMESDKQKKMSEADRTEENGQKNELHEALADGMIYDRYRKKESLNGEWHYAVDQYDTCIGAKWYEENYYDEGGNLLPVDYSFDEWDRMMLPCCFNTNDYIYLLYEGSVIFTRTFYFSKQSEDERVFLKIGAVNYLCRVFLNKMYVGMHKGGSTPFYFDITELLTPRNRILIQADSTRREEQVPTTVTDWFNYGGVYRDIEIIRVPAIHVKRFQIALEPDSGFRSIRVQVQLSEPVAAKAVLTIEALSVKEEIAVENGAGELIFEASPVLWSPENPILYDVTLSCAGDVVKDRVGFREFLVKGMDILLNGEPIFLKGVCFHEDSAANGKALSDDERIEIIRTAKELGCNFMRLAHYPHSERMAQIADEMGLLLWEEIPVYWNIHFSSKETYRDAENQL…
ref316	688	Mini-Loop 1	11	GPGGYL---D-RG------Y------------T	5	KTH--------------GD	yes	26	MNMTVLKVRLIAVVVLSALCVSSAAA	Bacteria	Bacteroidetes	Bacteroidia	Bacteroidales	Muribaculaceae			MNMTVLKVRLIAVVVLSALCVSSAAAADMDGRTAARINDDWSFRFASQVSGRGIRVDLPHTWNAGDALSGNAAYQRTTGVYEKRLKYDPSWNGRRVILRFEGANQNAAVWVNSRLAGTHKGGYTAFAMDITDLLREDADNLLTVRVSNALDQDVMPLVGDFNMYGGLYRDVWLYTVYPLHVSLADYGSKGVYLTQKSVSRERGDVEAAVVVSNSGLEATSGKVKVTVTDGSRIVASGEGRFDCQADSSVRVTVDLSIKNPHLWDGRKDPFMYEATAVVTDADGNVTDRVSEALGLRWFGVDADNGFMLNGRSYPLRGVCRHQDRAERGNALLPEHHREDAEIISEIGATGVRLAHYPQAEEFYGLMDRYGIVVWAEIPFVGPGGYLDRGYTASPEFHAN…
ref317	735	No Loop	4	TMH-----------------------------M	8	TAASA-----------VDE	no			Bacteria	Firmicutes	Clostridia	Clostridiales				MRTITLLDTGWTFVKTAAGPLEAAQLPGEAVELPHTWNAADGQDGGNDYYRGTCWYVRQLDRPALEEGGEAWLEFAGAAMTAEVYLNGQKLACHEGGYSAFRVNLTEHLREKNTLAVSVDNSDNDRVYPQKADFTFYGGLYREVRLICVPKVHFDLSCCGAPGIKVTPVVDLEKNSAQVTVETWQTGEGEVTIAAADQSETVTPADGHAQAVFTIENVRLWNGVEDPYLYTAAAALSSGDEIFARFGCRKFEIDPQKGFLLNGRSYPLRGVSRHQDRKGAGNALTMEMHREDMAIVREIGANTLRLAHYQHAQEFYDLCDENGIVVWAEIPYITMHMKNGRANTLSQMEELVAQCYNHPSIAVWGLSNEITAASAVDEDLLENHRLLNELCHRMDKTRP…
ref318	210	LoopNoCoverage					no			Bacteria	Firmicutes	Clostridia	Clostridiales				NVLRDMIARDKNHPCVVMWSMGNEPDSEHFPEAAYDYWHGLYEYTHSLDPADRPVTFVCCQNNYEKDLVTRTMDVVCINRYYGWYIAGGDLDSAKALMEQELAFWNNVGKPFLFTEYGADTVCGLHDTTPVMFTEEYQVEYYKMNHEVVDRLENFVGEQVWNFADFATSQGIMRVQGNKKGIFTRDRKPKLCAHYLRGRWTKIPNFGYKG
ref319	571	No Loop	4	EQA-----------------------------P	4	GGEP---------------	yes	21	MKKKFLLIALALVQMTVAATA	Bacteria	Bacteroidetes	Bacteroidia	Bacteroidales				MKKKFLLIALALVQMTVAATAARRVLPFNDGWSFYKMSDPGEVSEVTLPHCYNASDGTDPRYYRGEAVYTKVFDAPEAAGGDRVFIRFEAAGFQAGVTLNGVELGHHKGGFTAFCYELTDLLRPEGNVMEVTVDNRKDMTIAPINADFTMFGGIYRPVSLLVLPKVNITPMDYASPGVYFEQLEATEKAARAAVKVLVDGFSEKQLEKLSLHTELADADGNVVARSLSRGKIMHNGFTAIADTIGVANPQLWDGRRSPALYTLTVALADGDRIIDEVTQTVGFRTVTVDHGKGLSLNGRPNNIRGVNRHQDRPGKGWAISEADHREDMELIKEIGANGIRLAHYPHSEYFYDLCDREGMLVWAEIPFVEQAPDNEEFAATTRSQLIELIRQNYNHPSIF…
ref320	647	No Loop	4	SEH-----------------------------M	8	TISTK-----------DKK	no			Bacteria							LAEMKLIMRKKILLNQAVWHFTDTDGSAQEITLPHTWNNVDGQDGGNDYWRGTCVYKKAFPRPDFGPDQRVYLEFRGVNASAKVELNGAEVGAHDGGYSTFRWDVTDLLQDENALTVHVDNSVNDRVYPQKADFTFYGGIYRDVLLLLVPKDHFELDYCGGEGLKITPGVDGKDGRVRVETFHHVEGAQVRVKLTDAAGKTVAIGTGTDITLAVANVRLWDGVKDPYLYTCEVTLVVDGEEVDRVSARFGVRTFRVDPKEGFFLNGRPYPLRGVSRHQDWKGIGNAITKEHHDADMALIREMGANTIRLAHYQHDQYFYDLCDRYGMVVWAEIPYISEHMPNGRENTLSQAKELVIQNYNHPSIVVWGVSNEITISTKDKKDMLDNHRVLNDLYHELDP…
ref321	618	Mini-Loop 2	5	---------QGID-------------------F	11	K--------PSPERNSFLM	yes	26	MRVLKNMFLKCMLAAAAIVTSAVAEA	Bacteria	Bacteroidetes	Bacteroidia	Bacteroidales	Bacteroidaceae	Bacteroides		MRVLKNMFLKCMLAAAAIVTSAVAEAVPFMTNVYGRDYMLLNGKWSAFTDLYDQGRKMEVYKNRKPQSNEEFYEYSFDGAMRLDVPGDWNSQYPELKYYEGTMWYARHFDAPAPNSFRNRDSEAAAITATGRTFLYFGAVSYRCRAYLNGELLASHEGGFTPFQAEVTGLLKEKDNFLCLEVSNRRTPDAIPAMNFDWWNYGGITRDVMLVSTPDVFVEDYFIRLDKHQPDLVHASVKLSGGVSREVIVEIPELKVRQSIITAGNGKGEVSFRVKKLRRWSPDVPKLYDVTVSCGADKVCEKIGFRNIAVDGERILVNGVPTFMRSISFHEEIPQRRGRAFSQADAAMLLSEASALGVNMIRLAHYPQNEYIVRLAEQMGILLWEEIPVWQGIDFKDGG…
ref322	665	No Loop	4	EQA-----------------------------P	4	GGEP---------------	yes	21	MKKKFLLIALALVQMTVAATA	Bacteria	Bacteroidetes	Bacteroidia	Bacteroidales				MKKKFLLIALALVQMTVAATAARRVLPFNDGWSFYKMSDPGEVSEVTLPHCYNASDGTDPRYYRGEAVYTKVFDAPEAAGGDRVFIRFEAAGFQAGVTLNGVELGHHKGGFTAFCYELTDLLRPEGNVMEVTVDNRKDMTIAPINADFTMFGGIYRPVSLLVLPKVNITPMDYASPGVYFEQLEATEKAARAAVKVLVDGFSEKQLEKLSLHTELADADGNVVARSLSRGKIMHNGFTAIADTIGVANPQLWDGRRSPALYTLTVALADGDRIIDEVTQTVGFRTVTVDHGKGLSLNGRPNNIRGVNRHQDRPGKGWAISEADHREDMELIKEIGANGIRLAHYPHSEYFYDLCDREGMLVWAEIPFVEQAPDNEEFAATTRSQLIELIRQNYNHPSIF…
ref323	764	No Loop	4	SRH-----------------------------M	8	TMSGA-----------EDP	no			Bacteria							MRKICWNEGWQFCKTVGEENGAAVWERVDLPHTWNGTDGQDGGNDYYRGTCCYKKTLRKNEVGDQEVYLEFEGVNSSADLYVNGSLLAHHDGGYSIWRCNITRALGEENEIRVLVDNAPNDHVYPQMADFTFYGGIYRDVSLLCVGRVRFDLDYFGGPGVSVTPIVKDKDADVYVEAYVTGTTEKEKLRFSIWDGEEKVAEAETAGDFPTAHIPLKSVRLWNGRKDPHLYTLRAVLADGEKELDSREIRFGCRSFAVDPEKGFILNGESYPLRGVSRHQDRPGKGNALSKADHEEDMDLICEMGANTIRLAHYQHDQYFYDLCDERGMVVWAEIPYISRHMEKGVDNTVSQMKELVVQNYNHPGIVVWGLSNEITMSGAEDPGLLENHRILNDLCHELD…
ref324	702	No Loop	3	NRV------------------------------	5	YHP--------------HA	yes	20	MKIKELLLLSFLAGSAAVSA	Bacteria	Bacteroidetes	Bacteroidia	Bacteroidales	Prevotellaceae	Prevotella	sp. MGM2	MKIKELLLLSFLAGSAAVSAREVIDFNKGWAFRKAPATTDVMQAATVWNGRWDSVSVPHTWNAHDMQRNVNNFYEGTAYYKKTFDAPAEWNGKRIFLRFEGVGACAEVYVNGRLTGSHRGGYSAFACEISGELKAGARNEVVVKADNAARPDVIPVNHQLFGVYGGIYRPVQLIVAEPCHIAVTDHASSGVYITQRNVSRRSADVKIRVKLDNGSLRPVSLVLETLVSDAEGKTVAARRHEISLSAQGLQNYDTELRINKPHLWQGRRDPYLYRVTVRLTVDGRVVDECVQPLGLRHFEVVAGKGFYLNGERYLMYGVTRHQDRWGKGSALTKADHDEDLAAIMDVGATTIRLAHYQQSDYFYSRCDSLGLIVWAEIPFVNRVTGKEWENAHSQLRELI…
ref325	757	No Loop	4	SVM-----------------------------S	7	LIGGI------------SD	no			Bacteria	Firmicutes	Clostridia	Clostridiales				MRNIIELNQGWKFIQEDAGLPGELPESWQSVDLPHSWNAVDGQDGNGSYYRGRCWYARTFKTPRQPLPGGRVYVEILAAGQQATVYVNGQQAVYHEGGYSAFRADVTELCVEEGDNLLVVACDNSNKSNVYPQSADFTFYGGLYRGVNLISVPAAHFDLDYFGGPGLKVTPKPCSECGGARFELESWVTNPDENFTVMYSVLDAQLNEVACAVRPADDAKVTVAVPGAHRWSVDDPYLYTVTATLLRRNEAYDEVSAMVGVREFSVDPQKGFFLNGELTPLRGVSRHQDRLYQGNALNWEDHYDDACIIKELGANTIRLAHYQHSQDFYDACDQLGFIIWAEIPFISVMSKDPAAHDNCVQQMTELVVQNYNHPSICFWGISNEILIGGISDKLVENHH…
ref326	705	No Loop	4	SVM-----------------------------N	7	LIGGI------------SG	no			Bacteria	Firmicutes	Clostridia	Clostridiales				LPPTEALPPTEALPPTGAGENLLVIACSNANQSNVYPQSADFTFYGGLYRGVNLISVPAVHFDLEYWGGCGVQVTARPWGCSLGQGAEFTLESWVTGAGEDFTVQYDIYDAAGQEVAGAVRPATDPKVTVSVPGVTLWDCGNPYLYTVTATLLRRNEAYDRVTVRTGVRSFACDPDKGFLLNGMPTPLRGVSRHQDLLYQGNALTSEDHYRDAQIIKELGANTIRLAHYQHSQDFYDACDELGFIVWAEIPFISVMNPDPAAHENCITQLQELVVQNYNHPCICFWGISNEILIGGISGQLVENHRKLNALCKKLDPTRLTTIAHVTMTPLDSPLHGITDVEGYNHYFGWYGGKMEDNGPWLDRFHEAHPEICLGLSEYGCEGILTYHGSDPACKDYSE…
ref327	311	No Loop	4	SVF-----------------------------N	7	LIGGI------------SD	no			Bacteria	Firmicutes						ELGANTIRLAHYQHAQDFYDACDQLGFIVWAEIPFISVFNKDPAAHENCVSQLKELIIQNYNHPSICFWGISNEILIGGISDKLVENHHILNDLAHELDPTRLTTIAHVSMTPTDGPMHKITDVESYNHYFGWYGGKIEDNGPWLDKFHAEHPDICLGVSEYGCEGIITYHGSSPACKDYSEEYQALYHEHMAKVLDERPWIWSSHVWNMFDFGCAARNEGGVGGRNNKGLVTIDRKTKKDSYYIYKAYWNEEPMVHVCGRRYAQRAGETTEIRVYSNQPEVELLINGKSAGKQTGDKVFVFTVALEPGFN
ref328	594	Mini-Loop 1	11	GINAG-GSADPY----------------	7	DTE-HF-------------PQ	no			Bacteria	Firmicutes	Clostridia	Clostridiales	Lachnospiraceae			MNEARMLLELGGVWDFKPAGAEGWPLEWAGAPLPEPLSMAVPAAYNDQKDDIDLRSHYGWAVYQRVFSLPRAMAGQRVVLRFAAVTHAAEVFLNGQKLGEHKGGFLPFEFELGDLVKAGENRLTVAVDNRVSYSTLPVGNEGAVAFFGSDNPGIPSIELAKTRAKPQNRPNFDFFNYAGIIRPVRLYTTPAEYIRDISLVTGYEGSTGFVEYKVAAEGGGAIHAAVLDANGLPVPGAEAEGAEGRIAIPDVTLWQPGAAYLYRLRVTMGEDVYEQPFGVRTVRVEGARFLINGQPFYFKGFGKHEDSFFRGRGMDECLNVKDLSLIRWLGANSFRTSHYPYAEEMYDLCDREGIVIIDEAPAVGINAGGSADPYKTMRIREHHEEVIREMVARDKNHPS…
ref329	234	LoopNoCoverage					no			Bacteria	Firmicutes	Clostridia	Clostridiales				PAVGINAGGAQNPYEAMRVKGHHADVIRDMIQRDKNHPCVVMWSIANEPDTEHFPQADYDYFYPLYELAHSCDPQNRPVTLVCCQNDYTKDRITRAMDVCCINRYYGWYNLSGDLDAACDAWNTELDFWAATGKPVMVTEYGADTYPGVHNTNGEMFSEEYQLDYYARINTELDKRPFFIGEQVWNFADFATIQGPMRVDGNKKGLLTRDRRPKLAAHYFRRRWHGIPDFGYKG
ref330	750	No Loop	4	SSH-----------------------------L	8	TMSIT-----------DKD	no			Bacteria	Firmicutes	Clostridia	Clostridiales				MRKQINFNRKWAFSKSAAGIPDSFPEKWDFVNLPHTWNNIDGQDGGNDYYRGTCYYVKQFDKADLPEADLYYLEFGGANSSAEVYVNGKKLACHDGGYSAFRVNITESLQEKNLLVVAVDNAENDHVYPQMADFTFYGGLYRNVTLIAVNKAHFDLDYYGGPGIMVTPKLQGSDASVEVEVFLTGAEARHTLCIRLLDAEGKVAAESKGSAADTKATLFLPDAHLWNGRKDPYLYTAEALLLDGETTVDNIRTRFGCRTFSIDPEKGFFLNGKSYPLRGVSRHQDRQDVGNALLPAHHEEDMALICELGATTIRLAHYQHDQYFYDLCDERGLVVWAEIPYISSHLRNGNENTISQMKELIIQNYNHPSIVVWGLSNEITMSITDKDAMTENHRELNNL…
ref331	562	Mini-Loop 2	8	------RGLSLEN-------------------M	9	ASDTEYGKE----------	no			Bacteria							MIRAFETHKIRYQKELTGQLWQFTPCQGRLAGKSFMVATPSCWESYPDFGNYRGEGIYRTTFQAGGNLRLECKGVSHTATVFLDGQEIMRHYNAYTMFDTVIPNVPYGEHTLEIKADNRFSEDSALHIPNDYMSYGGVSRPVVLEQLADVYIKSVQVTPLWQDGSWQAKASLTVKNITDHSCSCDVSASIDTPETVRAEWAGETLAPGEEKLLQKNLFFSQVEPWSMEHPQLYRVNVVLTLDGELADDLTDRFGFRVVSTEGKRILLNGRAVRIKGFCRHEDHPQFGCALPYGAMAADLDLIRHLGANSVRTSHYPNDEVFLDLCDELGILVWEENHARGLSLENMKNPHFEEQAEQVIREMIPAHYNHPCIYIWGILNECASDTEYGKECYQKQLELI…
ref332	842	Loop 2	4	NMV-----------------------------P	17	LLRAPSDK--SNEWDAAKT	no			Bacteria	Bacteroidetes	Bacteroidia	Bacteroidales	Bacteroidaceae	Bacteroides		MLSVLNISAQKIIKSLNDGWSFRYPDDTKWTSVNLPHTYNEDAYRTKDYYKGKGEYFLNLKMPDIDKSRRYFIKFDAVNKSALLCVNDSVAIDHAGGYSAFCQDITPYIKNDDNKIFVTVDNSRRDVPPLSADFTFWGGIYRDVWLISTPLQHFDLCDNASSGIYVTPLNVSENSAGLKVKSRIKNDDKISTDVRLVMTLNDKSGKEVSSKTKNIKLEPNRIAVIETDLPEIQNPNLWSPENPYLYSLTAKIIDSKSGKTIDSSTIPAGFRWFSFDGDKGFKLNGRHYKLRGINRHQDLSPVGVSLDDEAHRRDIRLLKDLGCNFVRLAHYQQDDAILDECDRLGLIVWEEIPVVNMVPDENGFDDVCETNLVEMIRQHYNHPSVMIWGYMNEILLRAP…
ref333	584	Mini-Loop 2	5	---------WGVH-------------------F	11	Q--------DTDDRLRFMG	no			Bacteria	Firmicutes	Clostridia	Clostridiales				MEVYESKSGQEIASAATMLYDRFRKKESLNGEWHYAVDQYDTCFYQKWYEEKYYDEGGNLLPVDYSFDEWDTMKLPCCWNTVDRAYLLYEGSMIFTRRFFFEKQSEDERVFLKIGAVNYLCRVYLNKKYVGMHQGGSTPFYFDITGFLGHSNRILIQADSTRRDGQVPPAVTDWFNYGGIYRDIEIIRVPKVHIKDFRIALEPGSDFKKIHAEVRLSAGINSTAVLTIEELGIRREIEVRDGKGELLLEADPELWSPENPKLYEVRLTCGEDGVSDRVGFREIRVEGMEILLNGTAVFLRGISFHEDSVLSGKALSEEERREALRTAKELGCNFMRAAHYPHSERLAELADEIGLLLWEEIPVYWGVHFDSEDTYNDAENQLCELITRDFNRASVIIWS…
ref334	724	No Loop	4	TMH-----------------------------M	8	TAASA-----------VTE	no			Bacteria	Firmicutes	Clostridia	Clostridiales	Lachnospiraceae			MRRTISLNDGWNFIQNGESVPVTLPHTWNTVDGQDGGNDYFRGTCQYGCTLEKPVMNDGDCVFLEIQGAAMSAQIKLNGEMIGEHQGGYSTFRVDLTRHLREQNQLIISVDNGINDSVYPQKADFTFYGGLYRSVNLIIVPGTHFDLSYYGSPGIKVTPIVNLESMSAQVTVETWQKGAGNVTVTVDGQIQTIIPEDGHSMAVFHIENVHLWDGLRDPYFYTAKAVLDSGDEVCTRFGCRCFQIDAQRGFLLNGHSYPLRGVSMHQDYKGIGNALLPCHHRQNMEIIREIGANTLRLAHYQQSQEFYDLCDENGIIVWAEIPYITMHMKNGRENTLLQMRELIVQCYNHPSIAVWGLSNEITAASAVTEDLLENHRLLHQLCHRMDSTRLTTMANVFML…
ref335	709	No Loop	3	NRV------------------------------	5	YTP--------------YN	yes	25	MKNRDSLFLFLVVCFSFFSVHLVQA	Bacteria	Bacteroidetes	Bacteroidia	Bacteroidales				MKNRDSLFLFLVVCFSFFSVHLVQAREIISFNEGWSFKKGPFSKDPLLFSASFEARWQKVNVPHTWNATDMQTEMNTYYAGEAYYKKQYTPAAELKGKRIFLRFQGVGSVAEVYINKTYAGNHKGAYSAFAIEISKLLKYGEVNEILVKVDNAPRPDVIPVNNTLFGVYGGIYRPVELIVTEPINIAVTDYASPGIYISQKNVNHKSAEVNVKVKLENKKAQAEKIQVSTTIYERDGKVKAQQLLPVTVSPQGRQIYEQNFTIKNPHLWQGLEDPYLYRVVVRLLSDGKMIDEVIQPLGVRHYELKAADGMYLNGKKVPMYGVCRHQDWWKLGSALTDKEHDTDLAIIKEIGATTIRFAHYQQAERIYAKCDSIGFMVWAEIPFVNRVSTQEGGNAKQQ…
ref336	383	No Loop	4	SEH-----------------------------M	8	TISTK-----------DKR	no			Bacteria							LWDGVKDPYLYTCEAVLEVNGADVDQVSSKFGVRTFSVDPKKGFFLNGRPYPLHGVSRHQDWKGIGNALTKEHHDADMAMIRELGANTIRLAHYQHDQYFYDLCDRYGMVVWAEIPYISEHMPNGRDNTISQAKELVIQNYNHPCIVVWGVSNEITISTKDKRDMLDNHRVLNDLYHELDPTRLTTLACYAMCGPFNKSAHITDVVSWNLYLGWYVPGLFLNDLWMGFFHLRYPNRALGYSEYGCEAMPNLHSSKPRRGDHTEEYQCVYNEYMLKCFAKHPYLWATHLWNMFDFAADARDQGGEPGMNHKGIVTFDRKTKKDSFYIYKAWWSDDPFVHICGRRYVERPEAVTTVKVYSNQKKVALYVNGKLLEEKAGDKVYVN
ref337	569	Mini-Loop 2	8	------RGLSLED-------------------M	9	ASDSEYGKE----------	no			Bacteria							MEAYKMIRTFDTHKIRKQRELTGCLWDFTPCQGENAGKTYRVSTPCCWENHPEFGNYRGEGEYSVKFKAKGNIRLEFKGVSHTATVYLDGKEIASHYNAYTIFDAVVKDLSDGEHVLTVKADNRFSKDSALHVPNDYMSYGGVSRPVVLECLNSSYIKWIHVTPFKENNTWKAAIEILVKNISDNTVRLNVSASLAGKTAEWKDAAIEGGEEKIYSVTKTFEDVKEWMPETPQMYYVKAVLTDSGTEEIIDDYIDRFGFREIKLSGKHILMNGKKLRIRGLCRHEDHPQFGCALPYGAITADLEIIKHLGANSVRTSHYPNDEVFLDLCDEEGILVWEENHARGLSLEDMENPNFEPQAEQVIREMIPAHYNHPSIYIWGILNECASDSEYGKECYEKQ…
ref338	453	Mini-Loop 2	8	------RGLSEQD-------------------M	9	ASETEYGKE----------	no			Bacteria							VKNLENKEHKLIIRADNRFSEKSALHIPNDYMSYGGVSRPVVLEELNDAYTRYIHITPFYQDGKWKAEVEACIKNITDTAMELDVQAEVAGQTVLWKKAAIKADEEIILKHELEFDNVNPWTPASPVLYEARVCLFKPGEETELDDYIDRFGFREVKTEGKRILLNGEAIKIKGLCRHEDHPQYGCALPYAAMAADLEILRDLGANSVRTSHYPNDELFLDLCNELGILVWEENHARGLSEQDMRNPNFEWQAEQVIHEMIASHYNHPSIYIWGILNECASETEYGKECYEKQFNLIKKLDSSRPHSFASCKFKTDICFGLPDVVSYNIYPLWYHDTPPEEYIDDLYQWVQNETEGAGKPFLITETGAGGIYGYHNPYNSKWTEEYQAEALEKQLKAVL…
ref339	291	Mini-Loop 2	5	---------WTIQ-------------------W	11	P--------HGEARLKFLR	no			Bacteria	Bacteroidetes	Bacteroidia	Bacteroidales	Rikenellaceae	Alistipes	senegalensis	AFCRGVSIHEEMPYGMSGRAFSAEHARILLGWAKEMGCNFVRLAHYPHNEAMVRTAEEMGLMVWSEIPVYWTIQWENPATYANAEAQLADMITRDRNRANVVVWSVANETPHGEARLKFLRSLIDKARSMDDTRLVSAAMEKTRLKPDLLTVKDDLADLVDLISFNQYVGWYDGDSEKCDRVNWTFDLEKPVFISEFGGGAVYGRHGACTERFTEEYMEDLYERSVRMFKRMPGLAGTTPWVLKDFRSPRRQLVGIQDDFNRKGLVSDQGGRKKAYFVMQRWYDELEKRSR
ref340	351	LoopNoCoverage					no			Bacteria	Firmicutes						DACDQLGFIVWAEIPFISVFNKDPAAHENCVSQMKELIIQNYNHPSICFWGVSNEILIGGISDKLVENHHILNDLAHELDPTRLTTIAHVSMTPTDGPMHKITDVESYNHYFGWYGGKIEDNGPWLDKFHAEHPDICLGVSEYGCEGIITYHGSSPACKDYSEEYQALYHEHMAKVLDERPWIWSSHVWNMFDFGCAARNEGGVGGRNNKGLVTIDRKTRKDSYYIYKAYWTKAPMVHVCARRYAQRAGETTEIRVYSNQPEVELLINGKSAGKQTGDKVFVFTVALEPGFNIVAAKAGELKDVITLEKVEQEPAIYVLPEAKDRAEGVANWFKLVGDLDLEAPMEFPEGR
ref341	283	LoopNoCoverage					no			Bacteria	Firmicutes	Clostridia	Clostridiales				VVWGVSNEITISTKDKADMLDNHRALNDLYHQLDPTRLTTLACYAMCGPFNKSAHITDVVSWNLYLGWYVPGLWLNDLWVGFFHLIYPKRPLGYSEYGCEAMPNLHSSKPRRGDHTEEYQCVYNEYMLKCFAKHPYLWATHLWNMFDFAADARDQGGEPGMNHKGIVTFDRQTKKDSFYLYKAWWSGEPFVHICGRRYADRPEAVTTVKVYSNQSKVTLYADGKLLEEKTGDKVFTFRVPLEGQVELKAVSGECEDSCVIRHVDTPNPAYKLQGKSSNSANWV
ref342	765	No Loop	4	SRH-----------------------------M	8	TMNGA-----------GDP	no			Bacteria							MDSTEIVQVSEKRMRKVWNDGWQFSKTAGGSEAEQAGNAQLSWEAVELPHTWNGTDGQDGGNDYYRGVCRYRKILRKEEITEDGEVYLEFEGVNSSADLYVNGKLLAHHDGGYSTWRCNITDSLQEENEILVAADNGPNDHVYPQMADFTFYGGIYRNVSLLCVNRARFDLDHFGGPGVAVTPVMKGEDAEVSVEAWLTGTTGSERLRFTVWDGQEKIAETETEAGSPAATLHIEKAHLWNGRKDPHLYTLQALLTDGERQLDERKIRFGCRSFEIDPERGFILNGESYPLRGVSRHQDRPGKGNALSRADHQEDMELICEMGANTIRLAHYQHDQYFYDLCDEKGMVIWAEIPYISRHMEKGRENTVSQMKELIVQNYNHPSIVVWGLSNEITMNGAG…
ref343	662	No Loop	4	TMH-----------------------------M	8	TAASA-----------VDE	no			Bacteria	Firmicutes	Clostridia	Clostridiales				WLEFAGAAMTAEVYLNGEKLARHEGGYSTFRVNLTEHLKEANTLAVSVDNSDNDRVYPQKADFTFYGGLYREVKLICVPKVHFDLSYCGAPGIKVTPVVDLEKKSADVIVETWQVGEGDVLIAVAGQSKTAAPVDGHAQAVFSIENVRLWDGVDDPYLYIAQAALPSGDQVSARFGCRKFEIDPQKGFLLNGRSYPLRGVSRHQDRKGAGNALTLEMHREDMAIVREIGANTLRLAHYQHAQEFYDLCDENGIVVWAEIPYITMHMKNGRVNTLSQMEELVAQCYNHPSIAVWGLSNEITAASAVDEDLLENHKLLNELCHKMDKTRPTTMADVFMLETDSPILEIPDVNSYNLYFGWYLGELEQNDEFFDEYHNKYPDRCIGFSEYGADANPQYQSAS…
ref344	404	No Loop	4	SVF-----------------------------N	7	TIGGD------------SP	no			Bacteria	Firmicutes	Clostridia	Clostridiales				ELGANTIRLAHYQHAQDFYDACDQMGFVVWAEIPFISVFNQDPAAHENCVSQMKELIIQNYNHPSICFWGISNEITIGGDSPELQDNLRAVNDLAHELDPTRLTTMAQVTMVPLDSPHNQITDVLAYNHYFGWYMGSVDQNGPWFDSFHAAHPERPLGVSEYGAECVEGWHSATPKVRDYTEEYQAYYHEELIKQIAARPYLWATHVWNMFDFGADARNEGGENGQNHKGLVTFDRKYKKDSFYAYKAWLSDEPFVHLCGKRYLYRTEPVTKITVYSNQPEVELFANGRSLGKQRRQETGVPFFYFEVPNEGTTKLMAVAGEYKDESLLHKTETFHEDYRLKEKGAILNWFDITTPEGYFSLNDKVDDILKSETGRTLFASFMGQVTKKLGGGKVAGFE…
ref345	835	No Loop	4	TMH-----------------------------M	8	TAASA-----------VDE	no			Bacteria	Firmicutes	Clostridia	Clostridiales	Lachnospiraceae			LLKGRAPDQACFGPQHDRRIMLYAMGEHPLLAAEEGKRGIKDRFLRAVGEKQVPVLVVPPDADLPAAAHQFLKQLHIPRNIHKFTPCRVHDTRRHTVFQQGGSTMRTTTLLDTGWTFVKSAANASEAAAASGEAVTLPHTWNAVDGQDGGNDYYRGTCWYVRPLEKPDTDGEVWLEFAGASMTAEVYLNGEKLARHEGGYSTFRVDLTEHLKEANTLAVSVDNSDNDRVYPQKADFTFYGGLYREVKLICVPKVHFDLSYCGAPGIKVTPVVDLEKKSADVIVETWQVGEGDVLIAAAGQSKTVIPVDGHAQAVFAIENVRLWDGVEDPYLYIAQAALPSGDQVSARFGCRKFEIDPQKGFLLNGRSYPLRGVSRHQDRKGAGNALTLEMHREDMAIVR…
ref346	545	Mini-Loop 2	5	---------WAIR-------------------F	11	A--------DTDERLQFMS	no			Bacteria	Firmicutes	Clostridia	Clostridiales	Lachnospiraceae			IFDDVLFLPPLNHLLCVRSYFDENGYSLPVDYSFDQWPVMHLPCCWNTVEEKFLLYEGSMVFTRKFSYHSGGEAKVVLKVGAANYLCRVFLNGSYVGMHRGGSTPFYFDITDVLAAENRIVIVVDSTRRAEQVPTENTDWFNYGGLYRDIELLYLPDVFIRDFKIGLAADGTYGRIKARLTLSKPVSATALLSIEELGIKEQIAITDGTGSVLLEAQPELWSPQTPKLYRVEVTCMEDHVEDRVGFREIKVEQGEILLNGKLLYLRGISCHEDSVENGKALTDRERTENIRLAKGLGCNFMRIAHYPHSERMAKLADELGILLWEEIPVYWAIRFEREATYQDAENQLRELMIRDWNRASVIVWSVGNENADTDERLQFMSRLAQCARAEGGNRLVSAA…
ref347	768	No Loop	4	SIF-----------------------------D	7	TIGGD------------SP	no			Bacteria	Firmicutes	Clostridia	Clostridiales				MRTETVLREAFFTKENDPAFSGGVDTGAWEKVALPHTWNNLDGQDGGSDYYRGKCWYQISLPDPTPGKEQYIQLDGANHVARVWCNGEYLGEHRGGFATFRFDLTPHLKATGNMLAVSVDNGDDTHVYPQQADFTFFGGLYRNVTFVEVEKAHFDLMKRGTRGVFVTPRPDGDKAHLRVDAFPVNAAGGKVTCAVLDAQGAQVLSGEAEAQDHTTFALSWENPHLWQGVKDPYLYTARFTLTQNGETVDQVTVPFGIRAYRVDPNEGFILNGQSHPLRGVCRHQDRLDKGWAIGEAEHEEDIKLIREVGANTIRLAHYQHAQYFYDLCDQTGLVIWAEIPFISIFDPTPEARENTLVQMTELIAQNYNHPAICFWGISNEITIGGDSPELQDNLRAVND…
ref348	243	No Loop	4	SAH-----------------------------M	8	TIATK-----------NKG	no			Bacteria	Firmicutes	Clostridia	Clostridiales				RLAHYQHDQYFYDLCDRYGMVVWAEIPYISAHMPAGRDNTLSQARELVAQNYNHPSIVVWGVSNEITIATKNKGDMLDNHRALNDLYHRLDPTRPTTLACYAMCGPFNPSAHITDAVSWNLYLGWYVPGLFLNDLWMSLFHLFFPKRPLGYSEYGCEAMPNLHAARPRRGDHSEEYQCVYHEYMLKCFARHPYLWATHVWNMFDFAADARDQGGEPGMNHKGLVTFDREIRKDSFYLYKAWWS
ref349	701	No Loop	3	NRV------------------------------	5	YSP--------------HE	yes	20	MKKIVSLLLAGMFVTGGVAA	Bacteria	Bacteroidetes	Bacteroidia	Bacteroidales	Bacteroidaceae	Bacteroides		MKKIVSLLLAGMFVTGGVAARDVTSFNAGWEFKKGPFPEEAVRTVASWNGKWNKVEIPHTWNARDMQTRYNDFYEGAGYYRKEYFCPENLKDKRIFLRFEGVGACAEVYINNQLVGTHKGGYSAFAIEIGTALKPGKNNEIVVKADNKSRPDVIPVNHALFGVYGGIYRPVWLIVTEKSNITVTDNASPGVYITQENVSRRSVDITVKVKVDNASLQPVPVILENTIYTQERKRIATDKQSFDLSTQGTQAYSSTFHLNRPHLWQGRQDPYLYKVVSRLIQNGNVIDEVVQPLGIRKYEMVAGKGFFLNGEKYPMYGVCRHQDWWELGSALKNEHHDFDLAQIMDVGATTVRFAHYQQSEYLYSRCDSLGLVIWAEIPFVNRVTGQEAENAKNQLRELI…
ref350	702	No Loop	3	NRV------------------------------	5	YQP--------------HE	yes	21	MKFKLTFILFVLIGQFFSLTA	Bacteria	Bacteroidetes	Bacteroidia	Bacteroidales	Bacteroidaceae	Bacteroides		MKFKLTFILFVLIGQFFSLTAREVTSFNEGWLFKRGPFSEDPVKASAQWNGKWDTVTLPHTWNAKDMQIKAASFYEGVGYYKKKQFFGKDLKGKRIFLRFEGVGANTEVYVNEKLVGTHKGGYSAFAFEIGSALKLGTENEIMVKADNTSRPDVIPVNHNLFGVYGGIYRPVWLVITEQNNITVTDCASPGVYITQKNVSKQSADITIKVKLDNGSLTPADLVLENILYTQEGKRITSHRLPLVLTPQGTQTYVSTFKLSKPHLWQGRKDPYLYKVVSRLISDREVIDEVVQPLGVRKYEIVAGKGFYLNGEKYPMYGVTRHQDWWGLGSALTNKEHDFDLAQIMDVGATTVRFAHYQQSDYLYSRCDSLGLVIWAEIPFVNRVTGYEAENAQSQLREL…
ref351	303	No Loop	4	SQH-----------------------------L	8	TMNGA-----------GNP	no			Bacteria							RVDPREGFFLNGRPYPLRGVSRHQDRLGVGNALTRKMHEEDMDLILSMGANSIRLAHYQHDQYFYDLCDEKGMVIWAEIPYISQHLEKGRDNTVSQMKELVIQNYNHPSIVVWGLSNEITMNGAGNPELLENHRILNDLCHELDNTRLTTMAVVSMCGIDEEYLTIPDVLSYNHYFGWYGGDTSMNGEFFDRFHAKYPHRAIGMSEYGCEALNWHTSNPEQGDYTEEYQAYYHEELIKQLFTRPFIWATHVWNMFDFAADARAEGGEDGMNHKGLVTFDRKYKKDAFYAYKAWLSDQPFVHIC
ref352	244	LoopNoCoverage					no			Bacteria	Bacteroidetes						FWGLFNELKQAGDDPVDYITELNHLTRQLDSGRLTTSASNQGGRINELTDVIAWNMYYGWYGGEPSGIGEWADEVHKRYPQRAIGISEYGAGASILHQQEDLVKPVANSYWHPENWQTYFHEEHWKAIDNRPFLWGTFVWNMFDFGAAHRREGELNGKNDKGLVTFDRKVKKDAFYFYKANWNREDSFVYIAGRRLTKRSGALQSIKVYSNQPRVTLYLNGDPVEVQTGSRVFSFTVALKEGFN
ref353	598	Mini-Loop 2	5	---------QGID-------------------F	11	Q--------PSKERNEFLT	yes	23	MKTGKKLNLCLLLLIAFAGSVAA	Bacteria	Bacteroidetes	Bacteroidia	Bacteroidales	Bacteroidaceae	Bacteroides	finegoldii	MKTGKKLNLCLLLLIAFAGSVAAQELITNVYGRDIHSLNGKWNAIIDLYDQGQRMKIYENRQPEGNIDFYEYAFEGGLRLNVPGDWNSQSPELKYYEGTVWYARHFDAKRLADKRQFLYFGAVSYRSKVYLNGKEIAEHEGGFTPFQVEVTHLLKDGDNFLAVEVNNRRTKDAIPALAFDWWNYGGITRDVLLVKTPRTFIEDYFVQLDKNAPDRIIARVRLSDKKAGEKVTVAIPELKINAELTTDAEGKAETVLNAKKLQRWSPEEPKLYGVTVSSSTDRVEEQIGFRNITVKGTDIYLNGKPAFMCCISFHEEIPQRMGRAFSEADAAMLLNEAKALGVNMIRLAHYPQNEYTVRLAEKMGFLLWQEIPIWQGIDFTDNDTRKKAQRMLSEMIKRD…
ref354	689	Loop 1	20	DHIGGEKKSP-LP------TDTEID------PA	6	MRE-------------YGD	no			Bacteria							MAQRTALTGDWDFALGAQTLPEALARTDWQTVTVPHTWNNLDGQDGGNNYYRGAGWYRRTLTLEKEAGKVYYLEFLGVNSVADVYVNGTHLGQHRGGYTLFRFDATEALQNGENTVLVKADNSPFPDVIPLEADFTFFGGIYREVYLCTAEKTHFSLSDFGSDGVQISYQSNCEVREFAALCVCVKIDAPTEHCRLHVRAQIPNHFEHCAGIVHTDFTVENVIAEKEQIVAEITETVVGEEDMCVTLEIPNPHLWNGRADPFRYQVICTLSDGERILDTVEKYIGIRYFEIDPKKGFFLNAKPCPLRGVNRHQDRENMGNAITLREHEEDFSILYEIGANAVRLAHYPHHPHFYELCDRYGLLVWAEIPFVDHIGGEKKSPLPTDTEIDPAVTARQLEN…
ref355	643	No Loop	4	SEH-----------------------------M	8	TISTK-----------DKT	no			Bacteria							MKLRKIISMNGDWQFTGPDGSTRGIDLPHTWNNLDGQDGGNDYWRGTCVYQKAFPKPNLGPDERVYLEFRGVNASAKVELNGQAVGAHDGGYSTFRWDVTELLQAENALTVHADNSRNGRVYPQKADFTFYGGIYRDVNLIVVNEHHFDMDYCGGPGIKVTARPVDNYTRGEVVVETWRNCEAGQVRIEILDGDNQTAASADMPCVKLSLPDVHLWNGVKDPYLYTAVATLTVDGKEVDQISTKFGVRDFYVDPGEGFFLNGRSYPLHGVSRHQDWRGIGNALTREHHDADMAMIREVGANTIRLAHYQHDQYFYDLCDRYGMVVWAEIPYISEHMPNGRDNTFSQARELVVQNYNHPAIVVWGVSNEITISTKDKTDMLDNHRVLNDLYHELDPTRLT…
ref356	641	No Loop	4	SEH-----------------------------M	8	TISTK-----------DKA	no			Bacteria							MNLRTTINLNQNWTFAGPDGSPRPVDVPHTWNNIDGQDGGNDYWRGTCVYEKNFPKPELSPGQRVYLEFQGVNASAKVELNSSEVGTHDGGYSTFRWDVTDLLQKENALTVHVDNSRNDRVYPQKADFTFYGGIYRDVNLILVNKDHFDLDYCGGPGLKVTPAVNGSNGQVRVETFHHADRATVAVRLLDRDGKAVAEGTGRDCSLTISKVRLWDGVKDPYLYTCEATLLMDGRAVDQISTRFGVRTFSVDPEKGFFLNGRPYPLHGVSRHQDWKGIGNAITKEHHDADMAMIREVGANTIRLAHYQHDQYFYDLCDQYGMVVWAEIPYISEHMPNGRDNTISQARELVVQNYNHPSIVVWGVSNEITISTKDKADMLDNHRALNDLYHEMDPTRLTTL…
ref357	742	No Loop	4	SSH-----------------------------M	7	TIGGE------------TE	no			Bacteria	Firmicutes						MRSIININESWLFSKKDGNNTTETVNVPHTWNAVDGTDGGNDYWRGTAVYTKSFEKPQLAADEELWLEINGANSTSAVVFNGKELAVHKGGYSTYRVNLTPELKEENTLEVVVDNAPNSEVYPQQADFTFYGGLYRNVNLIKVNKEHFALGYWGGQGIALTPEVLENGNGNVKVAAFTENAKDGDIVTVVIKDAEGNKVAEGSAAVEANKAEFDVAVENIHLWDGVEDPYLYTADVTLSSSEKTLDQETIRIGFRTFDIDAEKGFILNGHPYQLIGTARHQDWENLGNALSEENHRIDMQILKEMGANTIRGAHYQHDQMWYDLADENGLIMWAEIPYISSHMDNEAANQNTQDQMRELIIQNYNHPSICVWGLSNEITIGGETENLYENHRKLNDLAH…
ref358	675	No Loop	4	SVM-----------------------------D	7	LIGGI------------SE	no			Bacteria	Firmicutes	Clostridia	Clostridiales				VNGRKAAYHEGGYSAFRADITKLCREEGENLLAIACSNEKKSGVYPQAADFTFYGGLYRGVNLISVPEAHFDLDYYGGPGLQVTSRPWEGGAVFELVSWVRNADENFTVQYSVLDGEGREAASAVRPADSTGVTVYVPDAVRWDPDNPYLYTVTAVLQRRNEAYDQVRVKAGVRSFSCDPERGFCINGAWTPLRGVSRHQDRLYKGNALTKEEHYEDAELIKELGANTIRLAHYQHSQDFYDACDELGFIVWAEIPFISVMDPDPAAHENCISQMKELIIQNYNHPSICFWGISNEILIGGISEKLVENHRELNRLCKELDPTRLTAIAHVSMTPEDSPMHGITDVESYNHYFGWYGGKMEDNGPWLDHFHRMHPEICLGLAEYGCEGIITYHGPEPAC…
ref359	322	No Loop	4	SVM-----------------------------N	7	LIGGI------------SE	no			Bacteria	Firmicutes	Clostridia	Clostridiales	Lachnospiraceae			LAHYQHSQDFYDACDELGFVVWAEIPFISVMNPDPAAHENCITQLQELVIQNYNHPCICFWGISNEILIGGISELLVENHRELNALCKKLDPTRLTTIAHVSMTPIDGPMHGLTDVESYNHYFGWYGGKMEDNGPWLDHFHQAHPEICLGLSEYGCEGIVTYHGPNPACKDYSEEYQALYHEHMAKVLDERPWIWSSHVWNMFDFGCAARNEGGVAGRNNKGLVTMDRRTKKDSYYVYQAYWSREPMIHLCGRRYAQRAGETTRIKVYSNQPSVTLYVNGKAAGVQNGSKVFTFEAALEEGFNRITAVAGDLKDSMTLEKVD
ref360	598	Loop 1	18	GVNLNFGLSNH-----GNAINTY-----	7	DTA-SH-------------PD	no			Bacteria	Firmicutes	Clostridia	Clostridiales	Ruminococcaceae	Anaerotruncus	sp. G3	MLYPILNDARAVIDLGGIWRFRLDDGSGVEQGWQARRLENCDTIAVPASYNDQKEGEAFRDHYGLAFYQTEFSVPSPLRQERLVLRFGAVTHHAQVYLNGNLMISHKGGFLPFEVEIGGMVRDGSNLLTVVVDNRIDHSTLPVGCETPGQLGGMIPADPEITLKKQNYPNFDFFNYAGIVRPVKLYSTPKAFIEDLTVVPSVHGNDAELSYEVRTCGSGEVSLTVTDEDGIEVAQASGASGQITIRNVRLWQPGNAYLYTVCVRFGTDCYTLPVGVRTVELQGNQFLINSRPFYFKGYGKHEDSYFRGRGLDEALNVKDLALMKWQGANSFRTSHYPYSEEMLRLCDREGIVVLDEAPAVGVNLNFGLSNHGNAINTYETIRTHEHHREVLRDLVARDK…
ref361	200	LoopNoCoverage					no			Bacteria	Firmicutes	Clostridia	Clostridiales				NHPCVIAWSLLNEPETTNEAAVPYFKEVFELAHALDVQKRPRTFALIMNSVPGACKCYSFSDIIALNRYYGWYVKGGYEISEAEVLFRKEMDEWKALNLNKPFLFTEYGADTLGMEHKLPSVMWSQEYQEEYLNMTNAVFDSYDFIRGEQIWNFADFQTTEGILRVNGNKKGIFTRQRQPKDAAYLLRKRWKELPPYYKA
ref362	736	No Loop	4	SVH-----------------------------M	7	GVGGV------------TE	no			Bacteria	Firmicutes						MRRIIDLNENWEFVKEGKSERVNLPHCWNAVDGQDGGNDYYRGVCLYGKELPGVERGADERVYLEFEGANAIAEVSVNGTKLCRHEGGYSAFRVDITEALGEENRIEVLVDNGPSDSVYPQKADFTFYGGIYRDVRLIIVPETHFDLDYFGAPGIRITPKVNGADAEVTVLAYVKGDAEGVRVTVDGLTSIEAARISESEGNVQVWEAKLLLTNVHLWNGRKDPYLYHADAELTVDGVAADRVGADFGCRTFSFDPERGFFLNGEPYPLRGVSRHQDFAGVGNAVTRQMQDLDMELILETGATSVRLAHYQHSRYFYDLCDRKGLIVWAEIPYISVHMPGGRANTVSQMRELIAQNYNHPSIVLWALSNEIGVGGVTEDLLENHRILNDLAHSMDSTRL…
ref363	537	No Loop	4	SVM-----------------------------D	7	LIGGI------------SE	no			Bacteria	Firmicutes	Clostridia	Clostridiales				SSPAHVPDAVRWDPDNPYLYTVTAVLQRRNEAYDQVRVKAGVRSFSCDPERGFCINGAWTPLRGVSRHQDRLYKGNALTKEEHYEDAELIKELGANTIRLAHYQHSQDFYDACDELGFIVWAEIPFISVMDPDPAAHENCISQMKELIIQNYNHPSICFWGISNEILIGGISEKLVENHRELNRLCKELDPTRLTAIAHVSMTPEDSPMHGITDVESYNHYFGWYGGKMEDNGPWLDHFHRMHPEICLGLAEYGCEGIITYHGPEPACKDYSEEYQALYHEHMAKVLEERPWIWSGHVWNMFDFGCAARNEGGVAGRNNKGLMTMDRRTRKDSFYVCQAYWSRKPMVHICGRRYAQRAGDTTEIRVYSNQPSVALYLNGKLLEEKSADKVFVFRAALEE…
ref364	736	No Loop	4	TAH-----------------------------M	8	TAGGS-----------VTE	no			Bacteria							MRKTVDFNDNWRFEKTSQVPAELPDWEAVTLPHTWNAEDGQDGGNDYWRGTAMYCRQFGRPQSDGRAVLEFPGAAMTAHVYLNGKHLAHHEGGYSAFRVDITQELREENLLCVAVDNSVNDTVYPQKADFTFYGGLYRGVRLITVSEEHFELVKDGTPGMKITPKVDGNQAVVTLETWQTGGETVRFTVIGDGHMYKVQALAAEGYAKAEITIPQVHLWDGAEDPFLYQVKAELICGGIIKDEISSRMGCRTFGFDPERGFLLNGREYPLRGVSRHQDRKGAGNALTDEMHREDMELIKEIGANTVRLAHYQHAQEFYDLADEYGMVVWAEIPYITAHMPGGRENTLTQMRELITQCYNHPSVICWGLSNEITAGGSVTEDMMENHRTLNDLCHKMDAV…
ref365	764	No Loop	4	TVH-----------------------------M	7	TLQGV------------TE	no			Bacteria	Firmicutes	Clostridia	Clostridiales	Lachnospiraceae			MARRIEKINEGWELEKQGEMMAVNLPHTWNAQDGQTGPDMYFRGECIYRRQLKKPELKKGEQVYIEFRGVNSSAAVRMNGTELMCHDGGYSTFRVNVTDVLKDENILEVLVDNAPNDRVYPQRADFTFYGGIYRDVYLIVTDPSHFDLDYYGGRGLRITPEIDGENAVVHFETYSVGEVERILVSVAGVGETELTLETRDGKTYGKGSIALPGVHRWDALNDPYLYEAMAVLYRGGRAVDAVTERFGCREFRFDPKEGFFLNGRPYPLHGVSRHQDRLGVGNALTRKMHEEDMDLILSMGANSIRLAHYQHDQYFYDLCDEKGIVAWAEIPYITVHMDTGRENTVTQMKELITQNYNHASIVCWALSNEITLQGVTEDLMENHRVLNDLVHEMDKTRVS…
ref366	885	Loop 2	4	DIV-----------------------------P	18	LLVAQRKHKGD-ALKPVLE	yes	31	MRIFKHIHKPVCRAIATIIIFSILAPSSLYA	Bacteria	Bacteroidetes	Bacteroidia	Bacteroidales	Bacteroidaceae	Bacteroides		MRIFKHIHKPVCRAIATIIIFSILAPSSLYAQREIQTINDSWKFRKGECTAALDSTFKDDEWEDIYLPHTWNTDAYTEKDYYRGMGWYRRQIILPQDWIGKQVFLKLDAASKATCIYINGKKVGEHTGGYTASTLNITPFLSFNSPNMLVIRVDNARMDIPPISGDFTFFGGIYRDAWLIAVPSQHFNLTNHGSDGIFITTPRVSEQQATLSIHGEIRNDAREKAALELVHSIYHPDGTLLQTQKQFIQLKAGETRNFDSNISPILQPLLWTPETPYLYRVETTLFNCKTKSVVDQSNHHTGFRWFHFESNKGFFLNGKPYKLRGICRHQDQKPIGVALTDEMHRRDMKLMKEMGANFIRISHYPQDDAIIEMCDKLGMLAWEEIPVIDIVPDTPEYAE…
ref367	879	Loop 2	4	NAI-----------------------------T	19	LLWPPYDPTDTADKADYFD	yes	21	MKTIRLILICLLTIAATAIRA	Bacteria	Bacteroidetes	Bacteroidia	Bacteroidales	Bacteroidaceae	Bacteroides		MKTIRLILICLLTIAATAIRAQRIKTTINDTWRFAMQETSAASVDFDDAAWETISIPHTWNALDTDDETPGYARGKGWYRRRIKIDDLLPGQRVGIHFEGANQVTVLYVNGHRVGNHTGGYTAFAFDITEYIHPGDNLFAIEVDNAHNPDIPPLSADYTFYGGIYRDVYLLYTPATHISTTHYASQGVYVRTESVKNGHAQIAIRTMLSNPGLQAKRVQLQHRIADREGRIVARSTERLKLAANTENQPTEQRLEIDGVRLWDTEDPHLYKVYTQLTVDGQTDEVVSPLGVRTFSFDPDSGFTLNGRTVKLIGTNRHQDYLKMGNALPDEMHERDVELLAEMGGNFLRVSHYPQDPVVMEMCDKKGIVTSVEIPIINAITRSDAFRENCRRMALEMIWQ…
ref368	891	Loop 2	4	NAV-----------------------------T	17	FLRRPYT--EGKQLEDYYR	yes	19	MKKLFYIFILLFIVGWAQA	Bacteria	Bacteroidetes	Bacteroidia	Bacteroidales	Bacteroidaceae	Bacteroides	xylanisolvens	MKKLFYIFILLFIVGWAQAQQRVVYTINDGWKFTKGSPFEAQLTDCDDSSWETVNIPHTWNDKDADDETPGFYRGPVWYRKQLFIDKSQEGRRAVIYFEGANQEVRFYLNGQFVGEHKGGYTRFCFDITPYLCYGQENLFAIYVNNVYNPNIPPLSADFTFFGGIYRDVYLQFMNPVHIATNDYASSGVYIRTPDVNNSAASVEITTLLTNDMPQATEIRVENIICGADGKEMKKTYAEVKLAAGETKTDISRKIKIDSPRLWDIDDPYRYMVYTRILDKRKGTLLDEVVNPLGLRWFKFDPEKGFFLNGKGRKLIGTARHQDYFQKGNALRDELHVQDVLLLKEMGGNFLRVSHYPQDPVIMEMCDKLGIVTSVEIPVVNAVTETEEFLHNSVEMAKE…
ref369	708	No Loop	3	NRV------------------------------	5	YHP--------------HG	no			Bacteria	Bacteroidetes	Bacteroidia	Bacteroidales	Bacteroidaceae	Bacteroides		MIEMMKKRLSIVYIFIFLVGSFCKMSAREVTLFNDGWEFKKGPFSKEAMQAAVKWNAGWQEVTLPHTWNADDMQKKVSAFYEGVGYYRKKCIFPESMKGKRLFLRFEGVGSCAEVYVNGYLTGTHKGAYSAFVCEIGSQVKFGEENEIIVKADNTARPDVIPVNHVLFGVYGGIYRPVWLVITEPCGIVVNDCASSGVYITQKNVSKQSAEVNVKVKVDNATLAPVPLVLENVIYDGSGKLVKKHNQAFELTPQGVQSYSSQFKLSNPHLWQGREDPYLYKVVSRLLQNGRVLDEVVQPLGLRKYEVVAGKGFFLNGKKYPMYGVTRHQDWWGLGSALTNKEHDFDLAQIMDIGATTVRFAHYQQSDYIYSRCDTLGLVIWAEIPFVNRVTGQEWDNAH…
ref370	704	Mini-Loop 1	11	GPGGYA---D-KG------F------------V	5	KEA--------------GD	no			Bacteria	Bacteroidetes	Bacteroidia	Bacteroidales	Prevotellaceae	Prevotella	sp. MGM2	LNLYKPSTIFSGHTWIIISNTHENNPIFLRNGLIAFFCAMTLTASAERVCRNINRDWTFRFSHQVDKNSGVKVQLPHTWNAQDALSGKQDYKRGIGNYTKSFVAPDEWKGRRLFVRFEGANSVATVFLNGKWVGEHRGGYSAFVFELTNGIKWDTHNELLVRVNNAEDLSVMPLVGDFNFYGGIYRDVELIATDEACISPMYYGSPGVFLTTETVSERQARISLRTILSNRLDDVRDAVLKWRVTANGSEVTAGEKNITLQARAEEQSEKSVFTIDRPRLWDGRRDPFLYDVDVSLWIDGREVDCVRQPLGIRTCSIDAEKGFFLNGRHLSLQGVCRHQERAQIANALRPQHHEEDVDIMLEMGVNAVRLAHYQQADYMYDLTDRHGILAWAEIPFVGP…
ref371	702	No Loop	3	NRV------------------------------	5	YSP--------------HE	yes	21	MRKKNVSLLLACLLVVSSVVA	Bacteria	Bacteroidetes	Bacteroidia	Bacteroidales	Bacteroidaceae	Bacteroides		MRKKNVSLLLACLLVVSSVVARDVTSFNTGWEFKKGSFSKEIVRAVASWSDKWEKVEIPHTWNAQDMQTRYNDFYEGVGYYRKEYFCPDSLKGKRVFLRFEGVGTCAEVYVNNQLVGTHKGGYSAFVIEIGTALKSGENNEIVVKADNKSRPDVIPVNHVLFGVYGGIYRPVWLVVTEKSNITVTDNASSGVYIKQKNVSKRSADVTVTVKVDNASLHPVPLILENLIYTQEGKLITSGRQSLSLTSQGTQTYASAFRLNKPHLWQGRQNPYLYKVVSRLVQEGKVIDEVVQPLGIRKYEMVAGKGFFLNGEKYPMYGVCRHQDWWGLGSALKNEHHDFDLEQIMEVGATTVRFAHYQQSEYLYSRCDSLGLILWAEIPFVNRVTGEEAENAKNQLREL…
ref372	627	Mini-Loop 2	5	---------QGID-------------------F	11	K--------PSPERNSFLA	yes	37	MLILIVVVYDKMRVLKNMFLKCMLAAAAIVTSAVAEA	Bacteria	Bacteroidetes	Bacteroidia	Bacteroidales	Bacteroidaceae	Bacteroides		MLILIVVVYDKMRVLKNMFLKCMLAAAAIVTSAVAEAVPFMTNVYGRDYMLLNGKWSAFTDLYDQGRKMEVYKNRKPQSNEEFYEYSFDGAMRLDVPGDWNSQYPELKYYEGTMWYARHFDAPGFCSRPDSGTEAIAGTGRTFLYFGAVSYRCRAYLNGELLASHEGGFTPFQAEVTGMLKEKDNFLCLEVSNRRTPDAIPAMNFDWWNYGGITRDVMLVSTPDVFVEDYFIRLDKHQPDLVHASVKLSGGVSREVIVEIPELKVRQSIITAGNGKGEVSFRVKKLRRWSPDVPKLYDVTVSCGADKVCEKIGFRNIAVDGERILVNGVPTFMRSISFHEEIPQRMGRAFSQADAAMLLSEASALGVNMIRLAHYPQNEYIVRLAEQMGILLWEEIPVW…
ref373	698	No Loop	3	NAV------------------------------	5	YSP--------------EN	yes	20	MKVLVTSLILVFLLQTGATA	Bacteria	Bacteroidetes	Bacteroidia	Bacteroidales				MKVLVTSLILVFLLQTGATAREIIPFNKNWSFKKGAIPTDPVKSQNFWTNGWETVELPHTWNAKDMQVNYNKFYAGDGFYRKTFTVPDSLKNKRIYIRFEGVGQVTDLYVNNIYAGNHKGGYSAFTFDLTPMLKSGQENEILVKANNAARPDVIPVNHSLFGIYGGIYRPVSLIITEDAHIAVEDYASPGVYITQHHVSAQKADIGIKVKLRNHRSINRQIEIETAIYNREGQLQRRNVQTHTLFPQGMQTFQTQLSLSRPHLWQGRKDPYLYKVVVSLRENGRLLDRQVQPLGIRKYEIIAGKGFFLNGQKYPMYGVCRHQDWWELGSALHNEQHDFDLATIMDIGATTVRFAHYQQSDYIYSKCDSLGLIIWAEIPFVNAVTTQEKENAKEQLRELI…
ref374	676	Mini-Loop 1	11	GPGGYA---D-KG------F------------V	5	KEY--------------GD	no			Bacteria	Bacteroidetes	Bacteroidia	Bacteroidales	Bacteroidaceae	Bacteroides	fragilis	MNRVSLLLIGILWFQVYVVFGQRKDILLNKNWKFRFSHQVDKNSSRRVDLPHTWNTEDALSGKTDYKRGIGNYEKSLYIEPEWEGKRLFLRFEGANSVANVFVNHRHVGEHRGGYGAFIFEITDLVKYGEQNPVLVRVNNGEQLDVMPLVGDFNFYGGIYRNVHLLVMEKVCVSPLDYASSGVYLEQQVVNEKEAEVLARIHLSNKGEAQEIGLRVVVKDNHRVISQEEKNIYLNQGEDSQESMALHIPHPHLWNGREDPFMYDVEVEVIRGGRVTDRVVQPLGLRYYRTDPAEGFFLNGKHLALRGVCRHQDRAGVGNALCREHHEEDVALLLEMGANAVRLAHYPHATEVYDLMDKYGIVVWAEIPFVGPGGYADKGFVDLPSFRYNGKEQLKELIR…
ref375	654	Mini-Loop 1	11	GPGG----YADKG------F------------V	6	KEAGD-------------N	no			Bacteria	Bacteroidetes	Bacteroidia	Bacteroidales	Bacteroidaceae	Bacteroides		LNSNWQFRFSHEVNNSDSRRVDLPHTWNAQDALAGKIDYKRGIGNYTKTIPVGEELRGKRLYVKCNGANSVCNLFVNGRHVGEHRGGYSAFVFEITDFVDYGKNNTLLLRVNNGEQLDVMPLVGDFNFYGGLYRDVNLIVGDTIGLSLLDYGSPGVYLRQDSVSERHAGVTAGVRLSARTARPEDVTLRIEVLDGDRSLLSREKRVTVLPGAVAQPDSLKFEIDHPRLWDGRRDPFMYSVEVSVLKDGKVMDSVRQPLGLRYFHTDPQKGFFLNGRHLPLHGVNRHQERAGIGNALLPEHHREDMDIMLDMGVNAMRLAHYQQSEYMYDLTDSNGITVWAEIPFVGPGGYADKGFVNQESFKENGRQQLRELIRQNYNHPSIMFWGLFNELKEAGDNPV…
ref376	680	No Loop	4	SVF-----------------------------D	7	LIGGI------------SE	no			Bacteria	Firmicutes	Clostridia	Clostridiales				MRKVININKGWRFLQEEVPMPQSLPEGWQTVDLPHTWNAVDGHDGSGGYDRGSYWYVREFDTPKQPLPGGRVYVQVHAAGQEAEVWVNGKKACEHKGGYSLFRADVTELCKEDGSNLLCILCSNKERTGIYPQAADFTFYGGLYRGVDIVSVPATRFDMDFAGGEGFDVSAVPQEDGSGEFELRSFIVNPDPDYTVSYSICDKDGNQAAGAVRPSESPDVKLSVPCARLWSPDDPYLYTVTAQIVRRNEVVDEVTVRSGVRSFSVDPQKGFILNGKPLPLRGVCRHQDRLYKGNALTKEEHWEDAKIIKEMGANTIRLAHYQHSQDFYDACDELGFVVWAEIPFISVFDPSPEAHENCKSQLTELIVQNFNHPSICFWGLSNEILIGGISEQLVENHRE…
ref377	575	No Loop	4	TMH-----------------------------M	8	TAASA-----------VDE	no			Bacteria	Firmicutes	Clostridia	Clostridiales				PGIKVTPVVDLAAKTAVVTAEAWVEGAADTVEFTVAGKTKTAPVQNGRAQAVFTLENVRLWDGLDAPYLYEASAALQSSDAVHTRFGCRVFEIDPQKGFLLNGRSYPLRGVSRHQDCKGAGNALTAAHHRRDMQIIREIGANTLRLAHYQHAQEFYDLCDENGLIVWAEIPYITMHMKNGRANTLSQMEELIIQNYNHPCIAVWGLSNEITAASAVDEDLLENHRLLNELCHRLDPTRRTTMANVFMLETDSPILEIPDVNSYNLYFGWYLGELEQNEEFFDEFHRKYPDRCIGFSEYGADANPQYQSAAPERGDYTESYQALYHEHMLKMIEERPWLWATHVWNLFDFAADGRDEGGKHGENQKGLVTFDRKLKKDAFYLYKAAWNKTEPFVHLCGSR…
ref378	693	Mini-Loop 1,2	11	GPGGYM---Y-TG------Y------------L	12	LVNDGNKL--A-----EYD	yes	24	MTENMRRIKVIFMALTFAISATMA	Bacteria	Bacteroidetes	Bacteroidia	Bacteroidales				MTENMRRIKVIFMALTFAISATMAAGHGGRQEFSLNEGWGFKPISDTQRGAKLTPVTLPHTWNAGYADGKRYYNRETMVYERMLNVTPDLAGRRMFLYFEGVNSVATVFVNRRTAGEHKGGYTAFCIEITDMVKSGQNLIEVWAGNAFRTDVLPISGDFNVYGGIHRPVRLIVTGQDCISPLFFGSPGVFVRQKKISRERADIEVTAKLSLRNGTEGHTIRNTLHDADGNIVAMAEGRATGETVTLPMTINKPRLWNGRKDPYLYSVTTELFKGDAVVDRIVQTTGFRFFSVDRDRGFFLNGEPYGLYGFNRHEDVKGKGSALTADDYETDIKMVDEVGATMLRLAHYPHAEPIYTLADSHGIVLWSEIPLCGPGGYMYTGYLKSVEENARQALLEMVY…
ref379	884	Loop 2	4	DIV-----------------------------P	18	LLVAQRKHKGD-ALKPVLE	yes	30	MKKETICRQRSCHWIATTVLSLFTLFPAYA	Bacteria	Bacteroidetes	Bacteroidia	Bacteroidales	Bacteroidaceae	Bacteroides		MKKETICRQRSCHWIATTVLSLFTLFPAYAQRQSQTINDSWKFLREECPAAADSAFDDHSWADIHLPHTWNTDAYTEKDYYRGTGWYRRTLRLPQEWQGKQLFLKLEAASKAATLYVNGREVGSHAGGYTACTFDLTEYLHTDAPNTLSVRVDNARQDVAPISADFTFFGGIYRDVWLTAVPKQHFHLTNLGSDGIFISTPQVSEEQGTVSVRGEVRNDDRKKASLEVMTRLYAPDGTLLQTRKKKIQLKAEETLAFEQELLPVSHPMLWTPETPHIYKVETTLLDAKSKQVLDHTEHPTAFRWYRFDGAQGFFLNGKPYKLRGICRHQDQKPIGVALTDEMHRRDFRLMKEMGANFIRISHYPQDDAIIEMCDKLGMLAWEEIPVIDIVPDTPEYAEN…
ref380	884	Loop 2	4	NAV-----------------------------T	18	MLRPPVF-ADERDKADYLH	yes	22	MNRRYPFLLLAALLMLCGHAFA	Bacteria	Bacteroidetes	Bacteroidia	Bacteroidales	Bacteroidaceae	Bacteroides		MNRRYPFLLLAALLMLCGHAFAERVDYTINDGWEFRRDDLRSATEGWSTVSVPHTWNADDCDDDTPGYHRGPAWYRRTLHIDASLAEHRICLLFEAVNSHAEVYMNGVQAGSHAGGYTAFAFDVTELVHTGDNLLEVRADNTHNPDIPPLSADYTFFGGIYRDVHLIATGPLHITTTHYASSGVFVSTARLDASEADISVRTLLSNDGTKAARAKVIQRVFDPAGHCIAETSTQVKLPAKADAVPVLQSLRIPEPQCWSPDSPQLYRVETSVADARGVVTDAVANPLGLRTCSFDPNRGFFLNGEPLKLVGTSRHQDYAELGYALGDERHIRDAEQLKRMGANFLRIAHYPQDPAVLAACDRLGLLTSVEIPIVNAVTRNEAFADCCERMMTEMVLQNY…
ref381	755	No Loop	4	SVM-----------------------------N	7	LIGGI------------SE	no			Bacteria	Firmicutes						MRTITNLNKSWRFIKKNVGLPDKLPTDWGEVDLPHTWNAVDGHDGNGSYDRGCYWYAQTFQTPKQPLAGGRVFVDIPAAGQQATVYVNGKEICYHEGGYSTFRADITDACVDNGENLLVIACSNENKSSVYPQSADFTFYGGLYRGLNLISVPETHFELMYWGSNGLKVTATPTQCGGAEFALESWVVNADENFTVLYSICDADGKEVGYSVRPADNTAVKIFVPDVTLWDCDNPYLYTVTAVLQRRNEAYDTVSARVGVRSFSCDPDKGFILNGVPTPLRGVSRHQDQLYKGNALTREEHFQDAKIIKELGANTIRLAHYQHSQDFYDACDELGFIVWAEIPFISVMNPDPAAHQNCITQMKELILQNYNHTSICFWGVSNEILIGGISEQLVENHKE…
ref382	746	No Loop	4	TVH-----------------------------M	7	SLQGV------------TE	no			Bacteria	Firmicutes	Clostridia	Clostridiales	Lachnospiraceae			MVRIVKKINEQWEFEKQGERTVVSLPHTWNAEDGQTGPALYYRGACTYRRRLKKPALASGQQVYLEFRGVNSSALVRMNGKELVRHDGGYSTFRVNVTDALEEDNTLEVLADNAPNDRVYPQRADFTFYGGIYRDVYMIIADSSHFDLDDHGGSGFRITSEVSGDNAVIRFETYSVGEAEKIVVSIPGAGETELALETVDGKTYGRGSIVISDVHKWDGVEDPYLYEATAILYRGGTAVDLVRERFGCREFRFDAEEGFFLNGRRYPLHGVSRHQDRLGVGNALTRKMHEEDMELILSMGANSIRLAHYQHDQYFYDLCDEKGIVVWAEIPYITVHMDTGRENTIRQMKELITQNYNHASIVCWALSNEISLQGVTEDLMENHRILNDLVHEMDKTRVS…
ref383	587	Mini-Loop 2	5	---------WAIR-------------------F	11	A--------DTDERLKFMG	no			Bacteria	Firmicutes	Clostridia	Clostridiales	Lachnospiraceae			MEKPKIYMSDIHLEDYTQQYEGKQATADTMVFDSGRKRALLNGKWQYAVDQYDTCLRQHWFEERRFDENGYTLPLDYSFDEWPVMQLPCCWNTLDEKFLLYDGSMVFTRKFSHSGNGEERVILKVGAANYLCRVFVNRSYVGMHRGGSTPGYFDITDVIKTDNRIMLVVDSTRRETQVPTENTDWFNYGGVYRDIELIYVPKVYIKDFRIALVPDGTFSKIQAQVKLSEKISCEAWLCMEELGIKSQISVSDGTGTVVIEARPELWSPDTPRLYGVTVSCMGDLVSDRVGFREIKVEKGEIFLNGSPVFLRGISSHEESVENGKGLTDEERTENILLAKELGCNFMRIAHYPHSERMARLADEMGILLWEEIPVYWAIRFEREKTYEDARNQLRELMMR…
ref384	187	LoopNoCoverage					no			Bacteria	Firmicutes	Clostridia	Clostridiales				WSLLNEPETTDEAAVPYFEKIFEKAHEADPQKRPRTFAMIMNSLPHNCKCYQFSDFLSLNRYYGWYMMGGYEITDAEAAFRSELDAWEAKELDKPVVFTEYGADTNPAEHKLPSVMWSQEYQIEYLKMCHRVFDAYPFVAGEMVWNFADFQTTEGILRMNGNKKGIFTRQRQPKAAAYYYRERWGKI
ref385	664	Mini-Loop 1	11	GPGGYR---D-KG------F------------V	5	KQA--------------GD	no			Bacteria	Bacteroidetes						MKYFFLFLLGAMTFSGWCREVISLNHSWRFTPGYETAKRVYTEITLPHTWNHDALTGKADYYRGLGNYERELMVPESWKGKRLYLYFKGVNTVANVFVNGQHVAEHRGGYTAFAVDITSWVKYGEKNVIWVRVNNAPQLDIMPLLGDFNMYGGIYRDVELIVTEPLHFSLSDFGSQGVYVSQENVSHEKADLKLKAHWEGQLNVPAILRFCLKNAEGKEIVKKEQILIPEQHVVELAAEVKKPHLWNGRRDPYLYHLSVELIVGGKVSDRIDDRIGFRYFRVDPEEGFFLNGEHLPLKGVCRHQDRAEIGNALLPQHHREDMEIMAEMGANAVRLAHYPQDKLMYDLCDEYGFIVWAEIPFVGPGGYRDKGFVNQVSFKENGKYQLRELILQNYNHPSI…
ref386	248	Mini-Loop 2	5	---------WAIR-------------------F	11	A--------DTDERLKFMS	no			Bacteria	Firmicutes	Clostridia	Clostridiales	Lachnospiraceae			NFMRNAHYPHSEKMARLADEMGILLWEEIPVYWAIRFEREKTYEDAQNQLRELMRRDWNRASVIVWSVGNENADTDERLKFMSRLAGCAHKEGGNRLVSAACLVNSEKNEIADRLTEYLDVIGINEYCGWYTPDFGKLPQLMANSRPQKPVIITEFGADALPDHHGTVTDKGTEECQAYVYERQIETLREIDYIKGMTPWILYDFRCPRRTSFIQNYYNRKGLCSADKKYKKMAFYVLQKFYQEKKER
ref387	883	Loop 2	4	DLI-----------------------------A	18	VIQLQYRVKK-QWLNGFYE	yes	20	MKKIFLLILCLSTMYLVVNA	Bacteria	Bacteroidetes	Bacteroidia	Bacteroidales	Bacteroidaceae	Bacteroides		MKKIFLLILCLSTMYLVVNAGRVVQSFNDGWYYAACDDNRLQEVQRHEEGWQRVHLPHTWNADAYSTRNYRRASSWYKKEFRTDAAQMRDKQLYLKFDAVNSLADVYLNGELLTTHKGGYSAFTVDITDKVRTDAPNLLMVHVNNQNDRIPPLSGDFTIFGGIYRNVWLISAAKQHISLTDYASTGIYVDLPSVSEDRAEISVRGTLVNRDVRRAVLKLDVEVLDTDGKTVAQSLRSVRIDADGAFAFEERLQLERPQLWSPDSPYLYSVKVSLKDVRGKVLKDETRVSLGVRWFSVDAQEGFKLNGEPLKLMGACRHQDQMPMGIALSDEMHRRDMQLLKDMGVNFVRLAHYPQDDAVLRACDELGMLVWEEIPVVDLIALGDEFRANATSALREMIR…
ref388	314	LoopNoCoverage					no			Bacteria	Bacteroidetes	Bacteroidia	Bacteroidales	Bacteroidaceae	Bacteroides	fragilis	FLVMDEAFDSWHMSKNAYDYSIIFNENWEEDVTKIVDKDYNHPSVCFWGLFNELKEYGDNPVEYVKELNELAHAEDPTRPTTSASNQGGALNLITDHIAWNRYDGWYGGTPANLGKWLDRTHQSNPELKIGISEYGAGASIYHQQDTLVQTNPGSWWHPENWQTWYHMENWKVMAARPYIWGTFVWNMFDFGAAHRTEGERPGINDKGLVTFDRKVRKDAFYFYKANWNKKEPMLYLAEKRNRHRLRPLQHFIAFTTAREAELFVNGKSCGKHKTDSYATVEWKDIPLKTGENHIKVVATDKRPLKDEVIVYLE
ref389	603	Loop 1	23	GVNLQFGGGANFG---GEKVGTFDPQ--	5	DSA-A---------------E	no			Bacteria	Firmicutes	Clostridia	Clostridiales				MLYPILTPARFFSDLSGVWDFKLDNGRGFSEEWYARPLEEPMAMPVPASYNDLKEGIDFRDHYGWVFYQRKVSLPSSLKGQRIVLRCDAVTHHARVYLGKEMICEHKGGFLPFEVELDGRITEGEQLLTIAVNNVIDYTTLPVGGKADMLSGMVGNMGAGAEGRKPQNHPNFDFFNYCGITRPVRIYTTPQDYIADISLVPEVQDGHAFLHYEVQAKGNGECKVEAYDCCGRKVAEQPGLKGKLLIQDVILWQPLKPYLYDIRVTFGEDEYTLPYGVRTVQVEGSQFLINGRPFYFKGYGKHEDTFPNGRGINLPMNTKDISLMKWQGANSFRTSHYPYSEEMMRLCDREGIVVIDETTAVGVNLQFGGGANFGGEKVGTFDPQHGVKTQEHHQEVIRD…
ref390	755	No Loop	4	SVF-----------------------------N	7	LIGGI------------SE	no			Bacteria	Firmicutes	Clostridia	Clostridiales				MRKIINLNTGWKFIDCDVGLVDDYPEDWQDVTLPHTWNAVDGMDGNGSYDRGSYWYVRKFEAPKQPLAGGRTYVEVPAAGQQATVYVNGEEAVYHEGGYSLFRADVTDFLKEDGENLLVINCSNEYRDSVYPQSADFTFYGGLYRGVNLVSVPDTHFDLDYFGGPGLMVTPKPCDCGGAVFEVKAYVTNPDENFTVLYAVRDAEGVEVAYGCRPADDTAMTLHVPDAALWEIDNPYLYTVTALLQHRNEAYDEVSARVGVRSFSCDPDKGFILNGVQTPLRGVSRHQDLLYRGNALTREEHRRDAGIIKELGANTIRLAHYQHSQDFYDACDELGFIVWAEIPFISVFNKDPDAHKNCISQLKELIIQNYNHPSICFWGISNEILIGGISEKLVENHKE…
ref391	645	No Loop	4	SRH-----------------------------M	8	TMHRK-----------HKK	no			Bacteria							MRKTLNINESWEFIKKDISPEQAAAASGEKLDLPFTWNGTDGQDGGNDYVRGAFWFVKKFSKPEFCDDEEVYVEFKGVNSSAEVYLNGALITEHHGGYSTFRANVTSRLKPENLLLVRVDNSKTEKVYPQTADFTFFGGIYRDVNLIIANKNRFDLDFFGSSGLKITPTLAGADGEVIAEAYVTGSGEVKITVYDADGNVVAAGAGGKKLTVKGARLWDGIRDPYLYTLKAELFSGGKTVDCVIQRFGFRTYSCDPKNGFVLNGKPYPLRGVCRHQDRPEKGNALTKADHDEDMRLIKEIGANTVRLAHYQQDDYFYDLCDENGLVVWAEIPYISRHMPEANENALSQMKELIYQQFNHASIVMWGISNEITMHRKHKKDMLAFHKRLNAFVKSNDPER…
ref392	608	Loop 1	23	GVNLQFGGGANFG---GQKVGTFDPE--	5	DSA-A---------------E	no			Bacteria	Firmicutes	Clostridia	Clostridiales				MLYPILTPSRFLCDLSGVWDFKLDNGRGFEEKWQEKPLENAMTMPVPASYNDLKEGIDFRDHYGWVFYQRKISLPQPVAGGRVVLRCDAVTHHAKVYLDGKLLCEHKGGFLPFETEIADLMTEGEHLLTVAVDNVIDYTTLPVGGKGDMLGGLMGGMGESADSKPQNHPNFDFFNYCGITRPIRIYTTPKSYIQDISLVSQVDGANADISYRIQTEAENSTNESLECKVEVFDEKCHKVAEGSGETGVLHIENVHLWQPLNAYLYQVKVKYGQDEYTLPYGVRTVSVEGTKFLINGRPFYFKGYGKHEDTFPNGRGIHLPMNTKDISLMKWQGANSLRTSHYPYSEEMMRLCDREGIVVIDETTAVGVNLQFGGGANFGGQKVGTFDPEHGVKTLDHHK…
ref393	679	Mini-Loop 2	8	------RGLAEEA-------------------M	9	ASHTEYGKS----------	no			Bacteria	Firmicutes	Clostridia	Clostridiales				MKKNKVDLFEVVNLLIKDLGLIGSRLALIIPGAVSTFNLMIMITGFEGIPQSLEESARIDGADRCRGCGIDHQICNDHCIHGADSVYLSLYPEALCEGRDDRGGERVRRIDQSERRIGVMLRMFATHRIRKQTELSACLWDFSTMPGDGEEAVRLKAMVPGCWETYPGLRSYRGEACYERSFEAGGNIRLEFKGVSHTAQVYLDGEEITSHYNAYTPFSAVVKNVPAGEHRLKVCVDNSFGEHSALHVPNDYQTYGGITRAVALEEVGDAYIKWIHVTPDKAADGWKAQVEICVRNLSQEVFAGRLRLVLGEDGKITGSLPVTLSPDETAVVRTELICGDVRQWCPENPALYTLAAILEDEAGQDIDDLIDRFGFRKVEVSGKDILLNGSKLRIRGFCR…
ref394	608	Loop 1	25	GLFKSTKNFVDVT--NG-KVTCFFSLDT	5	ETT-T---------------D	no			Bacteria	Firmicutes	Clostridia	Clostridiales				MLEYSVLYPVNTVSRQVLGLDGMWKFKIDWDSEGRKEQWQGGLSDCDMIPVPASFQDFYTTKEIREFVGDVWYETDVMIPSAYKGKRIFLRFGCATHFAEVYVNGQPAGRHEGGFLPFSLDISRLVEFDKKNRISVVVNNELSTANLPCGATITLKNGREKAAPYFDFYNYSGLQRSVKLVVCPEEYIFDYSTVYELEGADARVHYQVETVGEGQVEVELLDEEGVCVAAGQGKKGTLTVRNARLWQVRDAYLYTIRIRLCREGQLADQYEDQIGIRTVEVKGTRFLINGRPVYFKGFGKHEDSDVAGRGFNICVMKRDFELMKWIGANSFRTSHYPYDEEIYRMADREGFLIIDEVAAVGLFKSTKNFVDVTNGKVTCFFSLDTIPELLRRHLRDIEE…
ref395	680	No Loop	4	SQH-----------------------------M	8	TMGGA-----------DDP	no			Bacteria							MATWQDAFPRKATQKGDKTNMIRTNWNQGWKFTKDAVTVSEGNSVLTQANWTEVDLPHTWNGDDGQDGGNDYFRGTCFYVKTLDIETPSGTDEVYVEFEGANSSADLYVNGKAAGHHDGGYSTWRVNVTSLLQAENELVVAVDNAPNDHVYPQMADFTFYGGLYRSVNLLRAGSARFDLDYYGGPGLSVTPEIKNKDALVSAKAYLSGTNGTENLTFTIYDGGQAVCEATTTSDNPEAVLEIKDARLWNGRKDPHLYTIKAVLSDGGTILDERDVRFGCRTFSIDPEKGFILNGESYPLRGVSRHQDRPHIGNALKKEHHEEDVDLILEMGATTIRLAHYQHDQYFYDLCDEKGLVIWAEIPYISQHMPGGRENTVSQMKELITQNYNHPCIVVWGLSN…
ref396	333	No Loop	4	SHH-----------------------------M	8	TMSGK-----------STE	no			Bacteria	Firmicutes	Clostridia	Clostridiales				VGANTIRLAHYQHDSYFYDLCDEKGMVVWAEIPYISHHMERGRENTISQMKELIIQNYNHPSIVVWGLSNEITMSGKSTEDLLENHRLLNDLAHELDPTRKTTIAAVSMCDIHDPYIQISDVVSYNHYFGWYGGNTSMNGPWFDEFHREFPEIPIGCSEYGCEGLNWHNSNPEQGDYTEEYQAYYHEELIKQLFTRPYLWATHVWNMFDFGAAHRTEGERPGINDKGLVTFDRKVRKDAFYFYKANWNKKEPMLYLAEKRNRHRLRPLQHFIAFTTAREAELFVNGKSCGKHKTDSYATVEWKDIPLKTGENHIKVVATDKRPLKDEVIVYLE
ref397	730	No Loop	4	TMH-----------------------------M	8	TAASA-----------VDE	no			Bacteria	Firmicutes	Clostridia	Clostridiales				MRQEILLCEGWTFFKTENSPAEAVSLPHTWNAIDGQDGGNDYYRGTCRYTRTLRRDELPALANGDGVWLQIDGAAYTAEVFLNGEKLARHEGGFSAFRVDLTAHLRTENTLAITVDNTDNDTVYPQKADFTFYGGLYRAVKLLVVPAAHFALGYCGAPGIKVTPVVDLAAKTAVVTAEAWVEGAADTVEFTVAGKTKTAPVQNGRAQAVFTLENVRLWDGLDAPYLYEASAALQSSDAVHTRFGCRVFEIDPQKGFLLNGRSYPLRGVSRHQDCKGAGNALTAAHHRRDMQIIREIGANTLRLAHYQHAQEFYDLCDENGLIVWAEIPYITMHMKNGRANTLSQMEELIIQNYNHPCIAVWGLSNEITAASAVDEDLLENHRLLNELCHRLDPTRRTTM…
ref398	590	Mini-Loop 2	5	---------WAIR-------------------F	11	A--------DTDERLQFMS	no			Bacteria	Firmicutes	Clostridia	Clostridiales	Lachnospiraceae			MEKEKKYMSDIHLEDYMKQYEGKQASADTMVFDAGRKRDLLNGEWQYAVDQYDTCLRQKWYQERYFDENGYSLPVDYSFDQWPVMHLPCCWNTVEEKFLLYEGSMVFTRKFSYHNDGEAKVVLKVGAANYLCRVFLNGAYVGMHRGGSTPFYFDITDVLAAENRIVIVVDSTRRAEQVPTENTDWFNYGGLYRDIELLFLPDVFIRDFKIGLAADGTYGQIEARLTLSKPVSATALLSIEELGIMEQIAITDGTGSVLLAAQPELWSPQTPKLYRVEVTCMEDHVEDQVGFREIKVEQGEILLNGKPLYLRGISCHEDSVENGKAMTDRERTENIRLAKELGCNFMRIAHYPHSERMAKLADELGILLWEEIPVYWAIRFEREETYQDAENQLRELMIR…
ref399	762	No Loop	4	SAM-----------------------------N	7	TIGGG------------RP	no			Bacteria	Firmicutes	Clostridia	Clostridiales				MKQIIPINEDWRFLKNCAEVPASVPAGAVRVDLPHCWNALDGQDGGSDYWRGPCCYLKTIQRPEGKHVYVEVEAASSVGRIIVNGVEKAFHKGGYSLFRAEVTDVLRDGENLLAIWVDNSPRDDVYPQMADFTFYGGLYRSVNLIVAEDSRFDLDYFGGSGFDVSATVDGSDAIVALTAFVTDPADGQSVEFVIRDAMGKIVASAVRPAAARTYAEVRIEDVHLWQGVQDPYLYSAEALLTMHNEVLDAVSANLGVRTYTVDPQKGFFLNGVLTPLRGVSRHQDRLGQGNALTKQQHEADVALIREVGANTVRLAHYQHSQYFYDACDRAGLVVWAEIPFISAMNADPAAHENCRSQLKELIVQNYNHPSICFWGISNEITIGGGRPDLLENLRDLNAL…
ref400	445	No Loop	4	TMH-----------------------------M	8	TAASA-----------VDD	no			Bacteria	Firmicutes	Clostridia	Clostridiales	Lachnospiraceae			EEDIALILEIGANTVRLAHYQHAQEFYDLCDEKGLVAWAEIPYITMHMRDGRANTLSQMEELVVQCYNHPSIVCWGLSNEITAASAVDDDLLENHRLLNDLCHRLDPTRPTTMANVFMLETDSPILDIPDINSYNLYFGWYLGELEQTDEFFDSFHAKYPDKVIGFSEYGADANPQYQSGHPEKGDYTESYQCVYHEHMLRMIGERPWLWATHVWNMFDFAADGRDEGGKHGQNQKGLVTFDRKLKKDAFYLYKAYWSKEPFVHLCGSRYVDRAEAVTEIKAYSNQPAVTLYVDGHEVETQTGGPVFRFQVPLTGEHSIEARAGTCSSVILIRKVDAPNPDYIFNKAGDVVNWFDKEDLDLACYSVHDTLGEIAKCPEANAIVEKMMALAAASRGDVAA…
ref401	336	Loop 1	25	GLFASLMNFMEAS--TG-KQTAFFEKET	5	ETT-N---------------E	no			Bacteria	Firmicutes	Clostridia	Clostridiales				QIGIRTVEIKGTKFLINNRPVYLKGFGKHEDSDIVGRGFDINVMKRDFELMKWIGANSFRTAHYPYSEEIYQMADREGFLVIDEVAAVGLFASLMNFMEASTGKQTAFFEKETTPELLKAHLKALEELITRDKNHPCVIAWSLLNEPETTNEAAVPYFKEVFETARALDPQKRPRTFALVMNSVPGKCKCYSFSDIIALNRYYGWYVKGGYEICDAKEMFVKELEGWKALNLNKPFIFSEYGADTMASEHKLPSVMWSQEYQKEYLDMTHEVFDSYGFIKGEQIWNFADFQTTEGILRVNGNKKGVFTRQRQPKDAAYLLKERWEKLPLDYKGNQA
ref402	641	No Loop	4	SEH-----------------------------M	8	TISTR-----------DKK	no			Bacteria							MSLRTTINLNAGWTFTGPAGGPCPVDIPHTWNAIDGQDGGNDYWRGTCLYEKTFPKPEFGADQRVYLEFRGVNASARVALNGSEVGSHDGGYSTFRWDVTDFLAEENRLTVHVDNSRNDRVYPQKADFTFYGGIYRDVLLLIVHKDHFELDYCGGEGLKITSGVDGRDGRVRVETFHRTAGAQVRVKLTDAAGKTVAVGTGTDITLAVANVRLWDGVKDPYLYTCEVTLVVDGMEVDRVSARFGVRTFHIDPEKGFFLNGHSYPLHGVSRHQDWKGTGSALTREHHERDMALIREMGANTIRLAHYQHDQYFYDLCDQYGMVVWAEIPYISEHMPNGRENTLSQAKELVIQNYNHPSIVVWGVSNEITISTRDKKDMLDNHRALNDLYHQMDPTRLTTL…
ref403	255	No Loop	4	TMH-----------------------------M	8	TAASA-----------VDG	no			Bacteria	Firmicutes	Clostridia	Clostridiales	Lachnospiraceae			EIGANTLRLAHYQHAQEFYDLCDENGIIVWAEIPYITMHMRNGRANTLSQMEELVAQCYNHPSIAVWGLSNEITAASAVDGDLLENHRQLNDICHRMDSTRPTTMADVFMLETGSPILDIPDVNSYNLYFGWYLGELEQNEEFFDEFHEKFPDRCIGFSEYGADANPQFQSPAPEKGDYTESYQALYHEHILKMIEERPWLWATHVWNLFDFAADGRDEGGKHGENQKGLVTFDRKLKKDAFYLYKAAWNKTEPF
ref404	643	No Loop	4	SEH-----------------------------M	8	TISTK-----------DKV	no			Bacteria							MKLRTRININEGWSFTGPSGGTQRVNLPHTWNSIDGQDGGNDYWRGTCIYCRTFSKPEFTAEQRVYLEFQGVNASAKVELNGTFVGIHNGGYSTFRWDVTEFISDSNVLMVHVDNGINDRVYPQKADFTFYGGIYRDVSLIVVNKCHFDLDYLGGLGIMVTAKPVENYSKGEVQVKTWRNCEDGQVHISILDGAGKEAAAIDADSGKLDLPDVHLWDGIRDPYLYTVVATLTIGDKTVDQISARFGVRDFRVDPREGFFLNGRSYPLRGVSRHQDWKGIGNAITKQHHDADMELIREMGANTIRLAHYQHDQYFYDLCDRYGMVVWAEIPYISEHMASGRDNTISQAKELVIQNYNHPSIVVWGVSNEITISTKDKVDMLDNHRVLNDLYHQLDPTRLT…
ref405	610	No Loop	3	NRV------------------------------	5	YQP--------------HE	no			Bacteria	Bacteroidetes	Bacteroidia	Bacteroidales	Bacteroidaceae	Bacteroides	caccae	GKRVFLRFEGVGACTEVYVNGKLVGTHKGGYSAFAFEIGTALKLGAENEIIVKADNTARPDVIPVNHSLFGVYGGIYRPVWLITTEQNNITVTDCASPGVYITQKNVSRRSADITVKVKLDNGSLAPAQLVLENSIYTQEGKKVVSQRLPLELTPQGTQSYVSTFKLKNPHLWQGREDPYLYKVVSCLLANGEVIDEVTQPLGVRHYEIVAGKGFYLNGEKYPMYGVTRHQDWWGLGSALTNREHDFDLAQIMDVGATTVRFAHYQQSEYLYSRCDTLGLIIWAEIPFVNRVTGYESDNAQTQLRELIRQSFNHPSIYVWGLHNEVYQPHEYTASLTQSLHDLAKTEDPDRYTVAVNGYGHANHPVNQNTDIQGMNRYFGWYEKKVQDIKPWVEGLEKD…
ref406	186	LoopNoCoverage					no			Bacteria	Firmicutes	Clostridia	Clostridiales				HKRAIEELITRDKNHPCVIAWSLLNEPDTSSEAAVPYFKEVFELAHRLDKQKRPRTFALIMNSVPGVCKCYQFSDIIALNRYYGWYVKGGYEISEAEVLFRKEMDAWKALDLKKPFLFTEYGADTLGMEHKLPSVMWSQEYQDEYLKMTNEVFDSYDFIKGEQIWNFADFQTTEGILRVNGNKKGV
ref407	758	No Loop	4	TVM-----------------------------N	7	LIGGI------------SE	no			Bacteria	Firmicutes						MRKVINLNQGWRFIREDAGLPETLPLQWPVVDLPHTWNAVDGHDGNGEYYRGRCWYAKSFETPRQPLGGGRVYVEILAAGQQASVYVNGKEVTYHEGGYSAFRADVTELCKEDGENLLVVACSNESKDSVYPQAADFTFYGGLYRGVNLISVPGTHFDLDYYGGPGLQVTPKPCEGGGATFEMVSWVTDGDENFTVMYSVQDEDGNEVASAVRPADQTKVTVYVPEAEEWNIDDPCLYTVTASLLRRNEIYDEVTVRAGVRNFSCDPEKGFCINGKWTPLRGVSRHQDRLYKGNALTREEHYEDAWMIKELGANTIRLAHYQHSQDFYDACDDLGFVVWAEIPFITVMNPDPAAHQNCISQMKELIIQNYNHPSICFWGVSNEILIGGISEQLVENHKE…
ref408	534	No Loop	4	SEH-----------------------------M	8	TISTR-----------DKK	no			Bacteria	Firmicutes	Clostridia	Clostridiales				RLTVHVDNSRNDRVYPQKADFTFYGGIYRDVSLILVNQCHFDLDYYGGPGLKVTSTVNGSNGQVRVETFHHAENAAVAVRLLDGDGRAVAEGTGTDCTLSISKVRLWDGVKDPYLYTCEAELTVDGSAVDRISTRFGVRTFSVDPQKGFFLNGRPYPLHGVSRHQDWKGIGNALTREHHDADMAMIREVGANTIRLAHYQHDQYFYDLCDQYGMVVWAEIPYISEHMPNGRENTISQAKELVTQNYNHPSIVVWGVSNEITISTRDKKDMLDNHRALNDLYHELDPSRLTTLACYAMCGPFNRSAHITDVVSWNLYLGWYVPGLFLNDLWMGFFHFRYPKRPLGYSEYGCEAMPNLHSSKPRRGDHTEEYQCVYNEYMLNCFAKHPYLWATHLWNMFDF…
ref409	231	LoopNoCoverage					no			Bacteria							GIASVDGLDPYKAFPIRDHHEQVIRDLVSRDKNHPCVVMWSMGNEPDTEHFPESAYEYWRSLYELTHELDPAGRPVTFVCCQNNYEKDLVTRTMDVVCLNRYYGWYNLSGDLDAACYGLNQELDFWEKQGKPVMITEYGADAIAGIHECVAEMFSEEFQVEFYERQNAEFDKRKFFIGEHVWNFADFATIQGCMRADGNKKGLLTRDRRPKMAAHYFRRRWKGIPDFGYKG
ref410	773	No Loop	4	SVM-----------------------------S	7	LIGGI------------SE	no			Bacteria	Firmicutes	Clostridia	Clostridiales				RRISVRKGVPAGCGSKNKEERTMRNLINLNRDWRFIKEDAGLPEHLPENWEKVDLPHSWNAIDGQDGNGSYARLKCWYARSFETPVQPLGGGRVYVEVLAAGQQASVYVNGQEAVYHEGGYSAFRADVTDLCKKEGENLLVIACSNENKSNVYPQAADFTFYGGLYRGVNLICVPDVHFDLDYYGGPGLQVTPKPSVGGGAVFECASWVANPDENFTVMYSVKDADGREVAAAVRPADDTKVTLYVPDAVRWGIDNPYLYTVTATLQRRNEAYDEVSARVGVRSFSCDPEKGFIINGIKTPLRGVSRHQDRMYKGNALTKEDHYEDAMLIKELGANTIRLAHYQHSQDFYDACDELGFIIWAEIPFISVMSPDPAAHQNCISQLKELIIQNYNHPSICF…
ref411	641	No Loop	4	SEH-----------------------------M	8	TISTR-----------DKK	no			Bacteria							MSLRTTINLNAGWTFTGPAGGPCPVDIPHTWNAIDGQDGGNDYWRGSCVYEKGFPKPEFGADQRVYLEFRGVNASARVALNGSEVGSHDGGYSTFRWDVTDFLAEENRLTVHVDNSRNDRVYPQKADFTFYGGIYRDVLLLIVHKDHFELDYCGGEGLKITSGVDGRDGRVRVETFHRTAGAQVRVKLTDAAGKTVAVGTGTDITLAVANVRLWDGVKDPYLYTCEVTLVVDGMEVDRVSARFGVRTFHIDPEKGFFLNGHSYPLHGVSRHQDWKGTGSALTREHHERDMALIREMGANTIRLAHYQHDQYFYDLCDQYGMVVWAEIPYISEHMPNGRENTLSQAKELVIQNYNHPSIVVWGVSNEITISTRDKKDMLDNHRALNDLYHELDPSRLTTL…
ref412	751	No Loop	4	TMH-----------------------------M	8	TAASA-----------VNE	no			Bacteria	Firmicutes	Clostridia	Clostridiales				GGIMRKIILLNKDWYFTKAALPCGGAEGDWEGEAVTLPHTWNAEDGQDGGNDYHRGKCWYMRKLEAPELEPGGEAWLEFCGAAVTAEVYFNGKKLAVHRGGYSAFRVNVTDFLQEENLLAVSVDNSDNDQVYPQKADFTFYGGLYREVKLICVPGVHFELGYKGGQGIRVTPRVDLDKKAAEVTVETWQTGEGQVTVALDEQSKTVTAEGGYARAVFTIENVRLWDGPEDPYLYTAQASLWEDTKDPQAAETSQAADTVSVRFGCRKFEIDPQKGFLLNGRSFPLRGVSRHQDRKGAGNALTLEMHKEDMALVREIGANTLRLAHYQHAQEFYDLCDENGIVVWAEIPYITMHMKNGLENTLSQMEELVVQCYNHPSIAVWGLSNEITAASAVNEELLE…
ref413	306	LoopNoCoverage					no			Bacteria	Firmicutes						AWAEIPFISVFNQDPAAHENCVSQLKELIIQNYNHPSICFWGISNEILIGGISDKLVENHVELNNLAHELDSTRFTTIAHVSMTPADGPMHHLTDVESYNHYFGWYGGKMTDNGPWLDKFHGEHPDICLGLSEYGCEGIVTYHGPEPACKDYSEEYQALYHEHMAKVLDERPWIWSSHVWNMFDFGCAARNGGGVGGRNNKGLVTMDRKTKKDSYYIYKAYWNKEPMVHICGRRYAQRAGDTTRIRVYSNQPEVELMVNGQSAGKITGDKVFVFTAALRPGLNMVTAKAGDVWDSITLEKVDEEPA
ref414	496	No Loop	4	SEH-----------------------------M	8	TISTK-----------DKA	no			Bacteria							FDLDHFGASGIKVTARPVDNYTRGEVVVDTWRNCEEGQVHIAIQDAEGKEVAAADLASVKLSLPNVRLWDGVKDPYLYTATATLTVDGREVDQVSARFGVRDFFVDPAQGFFLNGKPYPLHGVSRHQDWKGIGNAITREHHDTDMAMIRELGANTIRLAHYQHDQYFYDLCDQYGMVVWAEIPYISEHMPNGRENTISQAKELVIQNYNHPSIVVWGVSNEITISTKDKADMLDNHRVLNDLYHELDPTRLTTLACYAMCGPFNKSAHITDVVSWNLYLGWYVPGLFLNDLWMGFFHLRYPKRPLGYSEYGCEAMPNLHSSKPKRGDHTEEYQCVYNEYMLECFAKHPYLWATHLWNMFDFAADARDQGGEPGMNHKGIVTFDRKTKKDSFYIYKAWWS…
ref415	769	No Loop	4	TRH-----------------------------M	7	SAGGL-----------DQ-	no			Bacteria	Firmicutes						MRRRKMRRIKEWNQDWKFSRSAETEGEKVAIPHTWNALDGQDGGDDYYRGQGYYTKEFPCPQTEEGEQVYLECAGVANSASVSLNGKELCRHDGGFSTFRVNLTPELKETNRLTVIADNSVNDRVYPQKADFTFYGGIYRDVRLAVVPRVHFSMDYFGGNGLKISPVVKDGQAEVTVETWLSGPAASPWQENAEVRITLEGDHAPESRVAPVKHGVEPDADKTASVPGSSTSGYAKTVLEIPHPHLWNGRKDPYLYTAKAELLLNGELQDEVRLRFGCRSFSVDPEQGFFLNGQAYPLRGVSRHQDREGVGNALTREMHREDMELIAELGANSIRLAHYQHDQYFYDLCDEYGMVVWAEIPYITRHMENGRENTLQQMQELIVQNHHHASVCFWGISNE…
ref416	641	No Loop	4	SEH-----------------------------M	8	TISTR-----------DKK	no			Bacteria							MSLRTTINLNAGWTFTGPAGGPCPVDIPHTWNAIDGQDGGNDYWRGTCLYEKTFPKPEFGADQRVYLEFRGVNASARVALKGSEVGSHDGGYSTFRWDVTDLLQAENRLTVHVDNSRNDRVYPQKADFTFYGGIYRDVLLLIVHKDHFELDYCGGEGLKITSGVDGRDGRVRVETFHRTAGAQVRVKLTDAAGKTVAVGTGTDITLAVANVRLWDGVKDPYLYTCEVTLVVDGMEVDRVSARFGVRTFHIDPEKGFFLNGHSYPLHGVSRHQDWKGTGSALTREHHERDMALIREMGANTIRLAHYQHDQYFYDLCDQYGMVVWAEIPYISEHMPNGRENTISQAKELVTQNYNHPSIVVWGVSNEITISTRDKKDMLDNHRALNDLYHELDPTRLTTL…
ref417	654	No Loop	4	SEH-----------------------------M	8	TISTK-----------DKK	no			Bacteria							AAAIFNQVRRGMTMRKVISMNKSWTFTGPDGLPHLVDVPHTWNNLDGQDGGNDYWRGTCAYKKTFPKPDFGAEERVYLEFRGVNASAKVELNGALVGTHDGGYSTFRWDVTDLLKAENALTVHADNSRNDRVYPQKADFTFYGGIYRDVNLIIVSKYHFDMDHFGGPGIKVTAKPTENYTCSEIVVETWRNCDTGQVHIAILDAEGKEAGSADMPSVKLSLPNVRLWNGVKDPYLYTATATLTVNGETVDQISTRFGIRDFFLDSSEGFFLNGRSYPLHGVSRHQDWKGIGNAITKEHHDTDMALIQEIGANTIRLAHYQHDQYFYDLCDECGMVVWAEIPYISEHMPNGRDNTISQAKELVIQNYNHPCIVVWGVSNEITISTKDKKDMLDNHRVIND…
ref418	210	LoopNoCoverage					no			Bacteria	Firmicutes	Clostridia	Clostridiales				GEMVPFFSKPTTERLLSNHLNALEEMIKRDKNHACVIMWSLMNEPETTSESAVDYFAKVFERARELDAQKRPRTFAMLMTSLPDRCHCYSFSDVLSLNRYYGWYVAGGYEIEEAEAMFRKEMDAWAAKGLNKPFIFTEYGADTYASEHKLPSVMWSQEYQKEYLEMYSRIFDSYEFIQGEQVWNFADFQTTEGIKRVDGNKKGIFTRQRQ
ref419	597	Mini-Loop 2	5	---------QGID-------------------F	11	Q--------PSKARNEFLT	yes	23	MQIRKKTIVCMLLLILFAGNVVA	Bacteria	Bacteroidetes	Bacteroidia	Bacteroidales	Bacteroidaceae	Bacteroides	ovatus	MQIRKKTIVCMLLLILFAGNVVAQNLITNVYGRDIHSLNGKWNAIIDLYDQGRGMKVYRNQSPKGNTDFYEYSFQGGLRLNVPGDWNSQTPELKYYEGTVWYARHFDAKRLTHKRQFLYFGAVSYRCRVYLNGAEIGSHEGGFTPFQIEVTDLLNEGENFIAIEVNNRRTKDAIPAMSFDWWNYGGITRDVLLVTTPQTYLEDYFIQLDKESPNRMIAKVALSDKKAGEKITVSIPELKTSIDMLTDAEGKAETVFNIKKLERWSPENPKLYEVIVSSANDRVEEQIGFRNITVKGTDIYLNGKPTFMCSISFHEEIPQRMGRAFSEADAAMLLNEAKALGVNMIRLAHYPQNEYTVRLAEKMGFILWQEIPVWQGIDFTNNNTRKKAQRMLSEMIKRD…
ref420	362	No Loop	4	TMH-----------------------------M	8	TAAST-----------VNE	no			Bacteria	Firmicutes	Clostridia	Clostridiales	Lachnospiraceae			ANTLRLAHYQHAQEFYDLCDRNGIIVWAEIPYITMHMSGGRENTLNQMRELVVQNYNHPSIVCWGLSNEITAASTVNEELLENHRELNRLCHELDKTRKTVMANVFMLETDSPLLEIPDINSYNLYFGWYVGEMGQTDEFFDEYHKTYPDRCIGFSEYGADANPAYHSADPDRGDYTEEYQCLYHEHMLRLIEERPWLWATHVWNMFDFAADGRDEGGRHGENQKGLVTIDRQTKKDAFYLYKAYWSGEAFVHLCGSRYVDRTEEVTRVKVYSNQPYVSLYVDGQLLEEQEGSRIFIFEVPVTGVHRITAQAGAYRDEITIKKVTETNKDYLFVKEGDIVNWFDQEDFRKDCYSIGDTLGEI
ref421	483	No Loop	4	SVM-----------------------------N	7	LIGGI------------SD	no			Bacteria	Firmicutes						INGKEIPLRGVSRHQDQLYKGNALTREDHYEDARLIKELGANTIRLAHYQHSQDFYDACDEMGFVVWAEIPFISVMNPDPDAHQNCISQMKELIIQNYNHPSICFWGISNEILIGGISDQLVENHKELNALCKELDPTRLTTIAHVTMTPVDSPVHYITDVESYNHYFGWYGGRMEDNGPWMDHFHEVHPEICLGLSEYGCEGIITYHGPNPACKDYSEEYQALYHEHMAKMLDERPWIWSSHVWNMFDFGCAARDEGGVAGRNNKGLMTMDRKTKKDSYYIYQAYWSKEPVLHLCGRRYAQRAGGTTEIRVYSNHPRVALYLNGKLVEEKSADKVFVFRAALEEGQNIVTAVSGDLKDSMTLEKVEKEPAIYVLPEVNERAEGVANWFKLAGDLDLKA…
ref422	768	No Loop	4	SMH-----------------------------L	7	SLTGV------------TD	no			Bacteria	Firmicutes						MRKTELFNDNWIFQLEGKDCETVKLPHTWNAVDGQDGGDDYFRGIGTYRKTFAKPDLNEGQRLYVEFRGVNSSSEVKINGKSAATHDGGYSTFRVDVTDELKDENVLEVIADNKANDHVYPQRADFTFYGGIYRDVYLVTVDAAHFNLDYYGGNGFKITPVVNGVAGAIRGTADTAADTGFASDGATAEVKLEAYVTGKADSVTFTIPGAGTVSAPVTYGFDGTNTADGAVCGYAAANITIENVHLWDGLDDPYCYDAKAELVVSGQVTDTVDSYFGCRTYYVDPEKGFFLNGRSYPLHGVSRHQDRRGVGNALTKEMHAEDIDMILSMGTNAIRLAHYQHDQYFYELCDRKGLVAWAEIPYISMHLPNARENTISQMRELITQNYNHPCIICWALSNE…
ref423	672	Mini-Loop 2	8	------RGLAEEA-------------------M	9	ASHMEYGKS----------	no			Bacteria	Firmicutes	Clostridia	Clostridiales				LFEVVNLLIKDLGLIGSRLALIIPGAVSTFNLMIMITGFEGIPQSLEESARIDGADRCRGYGIDHQICHDYCIHSADSVHLSFYSEAFRKGRDDRSGERVRRTDQSERRIGIMLRMFATHRIRKQTELSSCLWDFSTMPGDGEEAVRLKAMVPGCWETYPQLRSYRGKACYERSFEAGGNIRLEFKGVSHTAQVYLDGEEIASHYNAYTPFSAVVRNVPAGVHRLTVCVDNSFGEHSALHVPNDYQTYGGITRAVALEEVGDAYIKWIHVTPDKAADGWKAQVEICVRNLSQEVFAGRLRLVLGEDGKITGSLPVTLSPDETAVVRTELICGDVRQWCPENPALYTLAGILEDEAGQEIDDLMERFGFRKVEVRGKDILLNGSKLRIRGFCRHEDHPQF…
ref424	469	No Loop	4	SEH-----------------------------M	8	TISTK-----------DKA	no			Bacteria							VETFHKAPDAQVKIRVLDGDGKAVVQGEGTDAVLTIPGVHLWDGVKDPYLYTCQADLLVGGAVVDQVSSRFGVRTFHVDPEKGFFLNGRSYPLHGVSRHQDWKGIGNAITKEHHDTDMALIREIGANTIRLAHYQHDQYFYDLCDQYGMVVWAEIPYISEHMPNGRDNTISQAKELVIQNYNHPCIVVWGVSNEITISTKDKADMLDNHRVLNDLYHQMDPTRLTTLACYAMCGPFNRSAHITDIVSWNLYLGWYVPGLFLNDLWMGFFHLRYPKRALGYSEYGCEAMPNLHSSKPRRGDHTEEYQCVYNEYMLKCFAKHPYLWATHVWNMFDFAADARDQGGEPGMNHKGLVTFDRKTKKDSFYIYKAWWSDEPFVHICGSRYVDRPEVVTTVKVYSN…
ref425	641	No Loop	4	SEH-----------------------------M	8	TISTK-----------DKA	no			Bacteria	Firmicutes	Clostridia	Clostridiales				MELRTRININEGWSFTGPRGGTQRVDLPHTWNAIDGQDGGNDYWRGTCIYCKSFPKPEFAAGQRVYLEFQGVNASAKVELNGTLVGIHNGGYSTFRWDVTELLSDSNMLSVHVDNGVNDRVYPQKADFTFYGGIYRDVSLIVVNKDHFDMDCCGGSGLKITPTVNGRDGNVRVETFRNADSAQVRVRLLDADGKTVVEGNGTDITLTIPDVHLWDGVKDPYLYTCEATLVVDGAEVDRVSARFGVRTFSVDPEKGFFLNGRSYPLRGVSRHQDWKGLGNAITKEHHEADMSLIREIGANTIRLAHYQHDQHFYDLCDQYGMVVWAEIPYISEHMPNGRDNTISQAKELIIQNYNHPSIVVWGVSNEITISTKDKADMLDNHRALNDLYHQLDPTRLTTL…
ref426	569	No Loop	4	SEH-----------------------------M	8	TISTK-----------DKR	no			Bacteria							NASARVELNGKLVGEHHGGYSTFRWDVTDFLQDENLLAVHADNSRNDRVYPQKADFTFYGGIYRDVLLLIVNKDHFDLDYWGGSGLKITPAVNGREARVRVETFHGAENARVKVRLLDAAGSPVAQGEGTDLTLAIPGVRLWDGVKDPYLYTCEAVLEVNGADVDQVSSKFGVRTFSVDPKKGFFLNGRPYPLHGVSRHQDWKGIGNALTKEHHDADMAMIRELGANTIRLAHYQHDQYFYDLCDRYGMVVWAEIPYISEHMPNGRDNTISQAKELVIQNYNHPCIVVWGVSNEITISTKDKRDMLDNHRVLNDLYHELDPTRLTTLACYAMCGPFNKSAHITDVVSWNLYLGWYVPGLFLNDLWMGFFHLRYPNRALGYSEYGCEAMPNLHSSKPRRG…
ref427	493	Mini-Loop 1	11	GINGG-GAQNPY----------------	7	DTE-HF-------------PQ	no			Bacteria	Firmicutes	Clostridia	Clostridiales				EHKGGFLPFEFELTNYTTAGEHRLTVAVDNRVDFSTLPVGNEGGVAFFGSENPGIPSIELAKTRCKPQNRPNFDFFNYAGITRPVTLYTTPQDYIRDITVVPGVDGDDGVVDYTVETAGQGAVEVAVLDEGGAIVAQGEGEHGQLTIPNVRLWEPGAAYLYRLRVSMGDDLYEQTFGVRTVQVEGDKFLINGKPFYFKGFGKHEDSYFHGRGLDQCLNVKDVSLIRWLGANSFRTSHYPYAEEMYDLCDREGIVVIDEAPAVGINGGGAQNPYEVMRIGGHHADVIRDMIRRDKNHPCVVMWSIANEPDTEHFPQAAYDYFYPLYELAHSCDPQNRPVTLVCCQNDYTKDRITRAMDVCCINRYYGWYNLSGDLDAACDAWNTELDFWAATGKPVMVTE…
ref428	310	LoopNoCoverage					no			Bacteria							EHMPNGRENTLSQARELVAQNYNHPCIVVWGVSNEITISTRDKADMLDNHRALNDLYHELDPTRLTTLACYAMCGPFNRSAHITDLVSWNLYLGWYVPGLFLNDLWMGFFHLRYPKRPLGYSEYGCEAMPNLHSSRPRRGDHTEEYQCVYNEYMLECFAKHPYLWATHLWNMFDFAADARDQGGEPGMNHKGIVTFDRKTKKDSFYLYKAWWSGEPFVHICGRRYVDRPEAVTTVKGYSNQSKVALYANGKLIEEKSGGKVFTFQVPLEGEVELKAVSGTLTDQCAIRRVEQPNPAYKLQGKSSNSANWV
ref429	641	No Loop	4	SEH-----------------------------M	8	TISTK-----------DKA	no			Bacteria							MSLRTTINLNAGWTFTGPAGGPCPVDIPHTWNAIDGQDGGNDYWRGTCLYEKTFPKPEFGADQRVYLEFRGVNASARVALNGSEVGSHDGGYSTFRWDVTDFLAEENRLTVHVDNSRNDRVYPQKADFTFYGGIYRDVLLLIVHKDHFELDYCGGEGLKITPGVDGKDGRVRVETFHRTAGAQVRVRLTDAAGKTVAIGTGTDITLAVANVRLWDGVKDPYLYTCEVTLVVDGMEVDRVSARFGVRTFHIDPEKGFFLNGHSYPLHGVSRHQDWKGTGSALTREHHERDMALIREMGANTIRLAHYQHDQYFYDLCDQYGMVVWAEIPYISEHMPNGRENTISQAKELVTQNYNHPSIVVWGVSNEITISTKDKADMLDNHRALNDLYHELDPSRLTTL…
ref430	243	LoopNoCoverage					no			Bacteria	Firmicutes	Clostridia	Clostridiales				RFLDLCDERGIMVWEENHARGLSLERMQNPNFERQCEDCIREMIQNHYNHPAIVIWGILNECASDTEEGRRMYKKQYEQIKSLDATRPTTSATCRHFRDLTLDLPDIVSFNQYSRWYEDCDIAERKDAEIQWIREAGGEGKPIIVSEFGAAAVYGYRDRTCCKWSEEYQAQLLRDSLEVYMQDPDISGVFIWQYSDCRVCEEDNWFATRARSHNNKGVVDEYRRPKMAYDVVKELFGKDDFKK
ref431	366	No Loop	4	SEH-----------------------------M	8	TISTR-----------DKK	no			Bacteria							KGLGNAITKEHHDNDMRLIREMGCNTVRLAHYQHDQYFYDLCDEYGMVVWAEIPYISEHMPNGRENTVEQMKELIIQNYNHPCIVTWGVSNEITISTRDKKDMLENHRVLNDLCHKMDPTRVTTLACYAMCNPFGKVVHVTDVVSYNLYLGWYVPGLFLNDVFLKLFHLRYPKRCIGYSEYGAEGMPNLHGEKPRRGDHTEEYQAIYHEYMLKCFERHPFMWATHVWNMFDFAADARDQGGEPGMNHKGLVTFDRKTKKDSFYLYQAYWTDEPMVHICSKRFEERGVDKITVKVYSNQPQVTLYQNGRQLGTKYGGKVFTFDVTLEKENQIEAVAGEVKDDAFFKKCKNPKSYKLEKKSSNSANWV
ref432	644	No Loop	4	SEH-----------------------------M	8	TISTK-----------DKK	no			Bacteria	Firmicutes	Clostridia	Clostridiales				MRLIMRKKILLNQAVWHFTDVDGSTQEVALPHTWNAIDGQDGGNDYRRGTCVYEKTFPKLEISADERVYLEFQGVNASARVELNDREVGSHDGGYSTFRWDVTDFLQDENQLTVHVDNSVNDRVYPQKADFTFYGGIYRDVLLLIVSKDHFDLDCFGGSGLKVTPTVDGKDGRVRVEGFHKARNARVKVKLLDADGKAVAEGEGADTTLTIPNVRLWDGVKDPYLYTCVATLEVGGRAVDQVSSRFGVRTFSVDPEKGFFLNGRPYPLRGISRHQDWKGLGNAITKEHHDADMALIREMGANTIRLAHYQHDQYFYDLCDQYGMVVWAEIPYISEHMPNGRENTISQAKELVVQNYNHPSIVVWGVSNEITISTKDKKDMLDNHRALNDLYHELDPTRL…
ref433	641	No Loop	4	SEH-----------------------------M	8	TISTK-----------DKK	no			Bacteria							MNLRTTINLNAGWTFTGPSGGPHPVALPHTWNAIDGQDGGNDYWRGTCVYEKGFPKPEFGADQRVYLEFRGVNASANVELNGKAVGTHDGGYSTFRWDVTDFLQNENQLVVHVDNSVNDRVYPQKADFTFYGGIYRDVNLIIVNKCHFDLDCFGGPGLKITPGVDGKDGRVRVETFHHVEGAQVRVRLTDAAGKTVAIGTGTDITLAVANVRLWDGVKDPYLYTCEVTLVVDGEGVDRVSARFGVRTFSVDPEKGFFLNGRPYPLRGVSRHQDWKGLGNAIAKEHHDADMALIREMGANTIRLAHYQHDQYFYDLCDQYGMVVWAEIPYISEHMPNGRENTISQARELVVQNYNHPCIVVWGVSNEITISTKDKKDMLDNHRALNDLYHQLDPSRLTTL…
ref434	804	Loop 2	4	----------RGG-------------------V	19	DWPNDFPEFEQREIRSLMS	no			Bacteria	Bacteroidetes	Bacteroidia	Bacteroidales	Bacteroidaceae	Bacteroides	intestinalis	MSCFVAGTFAKVPVMGNKIRLTDNWEFLRQDVGNIWELVRPIKKGQPEEQPIWTKVTLPHCFNAEDAVDPDLNYYQGPGWYKTRLKLDNPYPDGRVVLEFEGAGQKTDVYVYMTKVGSHVGGYDSWNVDITDAVRAFLASKEAERFGGEIPLSIRCDNTRDAEMIPSDLSDFNLYGGIYRYLNLVYLPEVSVASLRIEPVLDAKLKKGMLKVSGTFYNPADVREALVEVTVKNAKGEVVSARTLDKITPLGDLDMLDIQIDKPQLWDVDHPVLYTCEVTVTANGQKITTSERFGFRSFEFIDKGPFMLNGKRLLLRGTHRHEDHAGVTAAMTEEQMIQEMKMMKEMGVNFIRLGHYQQSEIILNLCDELGILVWEEIPWCRGGVGNETYRGQAKRMLTN…
ref435	702	No Loop	4	SEY-----------------------------L	8	TMTSP-----------EEG	no			Bacteria	Firmicutes	Clostridia	Clostridiales	Lachnospiraceae			RCERHFLEIKGANSVSTVYLNGRKLGVHEGGYSTFRMELTDDLRDKNVLEIRVDNSPNRSVYPNNADFTFYGGLYRDVSIIGTSDAHFALEHAGEGGIRVNAIPDEAYENATVLVETDVVCPQEAGEVLVEILSAGGERVASRHLRPEEKENAAEAGWRDKQVEVKTENGVSRIRLKAELAIHGVHLWNGRKNPYLYTARATLVGKETALVQETVCREVSEQKRQRTLDQVETRFGVRKFYMDSQKGFFLNGKSYPLHGVSRHQDRKGIGNALLPEHHREDMDIICEMGANSIRLAHYQHDQYFLDLCDERGMVVWAEIPFISEYLEEGVENTLSQMEELITQNINHPSIVAWGLSNEVTMTSPEEGPLVENHRKLKALAAGLDSTRPTTMAVIGNCDL…
ref436	614	Mini-Loop 2	5	---------QGIN-------------------F	11	K--------PSAERNAFLD	yes	26	MRVLKNMFLKCMLAAAAIVTSAVMEA	Bacteria	Bacteroidetes	Bacteroidia	Bacteroidales	Bacteroidaceae	Bacteroides		MRVLKNMFLKCMLAAAAIVTSAVMEAAPFMTNVYGRDYVLLNGKWSAFTDLYDQGRKMEVYKNRKPQSNEEFYEYSFDGAMRLDVPGDWNSQYPELKYYEGTMWYARHFDAPAPNSFRNQDSEAAAITATGRAFLYFGAVSYRCMVYLNGELIASHEGGFTPFQVEVTGLLKDKDNFLCLEVSNRRTPDAIPAMNFDWWNYGGITRDVMLVSVPQVFVEDYFIRLDKNEPDLIHASVKLSCEVERKVVVEIPELKVRQAIMTDASGCGEVSFRVKKLKRWSPDAPKLYDVSVSGETDRVCEKIGFRNIVAEGERILVNGEPVFMRSVSFHEEIPQRMGRAFSQADASMLLSEAAALGVNMVRLAHYPQNEYTVRLAEQMGILLWEEIPVWQGINFTDEG…
ref437	607	Mini-Loop 2	5	---------WTIH-------------------W	11	P--------ISEPRLTFLA	yes	23	MKHLQEKVFAFLLASLLAATAFA	Bacteria	Bacteroidetes	Bacteroidia	Bacteroidales	Bacteroidaceae	Bacteroides		MKHLQEKVFAFLLASLLAATAFAQQAPSIMNIGSRQTTSLDGQWKTIVDPFENGYYDYRLKPYDGGYAQDKTYSDKTKLQEYDFETDKLLFVPGDWNTQRPQLYYYEGTVWYRKHFEYSLEPGKRLFLNFGAVNYEAIVWLNGKQLGKHIGGFTPFNFEITHLLKEGTNSLVVKADNKRIPEAVPTINADWWNFGGITRPVSLVETPSTYIRDYYVQLKKDDTRTIEGWIQLDGNTQSQKVTLDIPELKIKKEVTTNADGYASFQVKAAPLLWTPENPKLYAITITSGADKVTDEIGFRTIRTEGTKIMLNNREIFCRGISIHEETAYYSGRAYSKDHAHTLLSWAKELGCNFVRLAHYPHNEEMVREAERMGFLVWSEIPVYWTIHWENKETYRNAEQ…
ref438	598	Mini-Loop 2	5	---------QGID-------------------F	11	Q--------PSKERNEFLT	yes	23	MKTGEKLSLCLLLLIAFTGSVAA	Bacteria	Bacteroidetes	Bacteroidia	Bacteroidales	Bacteroidaceae	Bacteroides	congonensis	MKTGEKLSLCLLLLIAFTGSVAAQELITNVYGRDIHSLNGKWNAIIDLYDQGQRMKIYENQQPEGNIDFYEYAFEGGLRLNVPGDWNSQSPELKYYEGTVWYARHFDAKRMVDKRQFLYFGAVSYRCKVYLNGKEIAEHEGGFTPFQVEVTDLLKDGDNFLAVEVNNRRTKDAIPALAFDWWNYGGITRDVLLVKTPRTFIEDYFIQLDKNAPDRIIACVRLSDKKAGEKVTVAIPELKINVELTTDAEGKAETVLNAKKLQRWSPEEPKLYGVTVSSSTDRVEEQIGFRNITVKGTDIYLNGKPTFMCCISFHEEIPQRMGRAFSEADAAMLLNEAKALGVNMIRLAHYPQNEYTVRLAEKMGFLLWQEIPIWQGIDFTDNDTRQKAQRMLSEMIKRD…
ref439	578	No Loop	4	SVF-----------------------------N	7	LIGGI------------SD	no			Bacteria	Firmicutes	Clostridia	Clostridiales	Lachnospiraceae	Blautia		MRNIINLNEGWKFIREDAGLPAALPEGWESVDLPHTWNAVDGMDGNGSYYRGRCWYAKTFPTPKQPLGGGRVYVEILAAGQQATVYVNGKEAVYHEGGYSTFRADVTDLCAAEGDNLLVVACDNSEKSSVYPQSADFTFYGGLYRGVNLISVPDAHFDLDYYGGPGLRVTPKPCGECGGAKFELESWVTNADENFTVMYSVYDAQMNEVASAVRPAGNAKVTVAVPGARRWSIDDPYLYTVTATLQRRNEAYDEVSADVGVREFSCDPQKGFILNGEPTPLRGVSRHQDRLYQGNALTWDDHYDDACIIKELGANTIRLAHYQHSQDFYDACDQLGFIVWAEIPFISVFNKDPAAHENCVSQMKELIIQNYNHPSICFWGVSNEILIGGISDKLVENHH…
ref440	578	Mini-Loop 2	8	------RGLSEEN-------------------M	9	ASHTEYGRE----------	no			Bacteria	Firmicutes	Clostridia	Clostridiales				MEKSQAAAAARNRARKQKEVFMVRSFATHAIRDSREISSSLWDFKTLETAQGAAVSRKAMVPECWECSPDMRGYRGKAQYQRDIRCFGNVRLEFKGVSHTAEVYLDDRLVASHYNAYTPFSVVLRDIGEGEHRLKVVVDNSFGEASALHVPNDYQTYGGITRPVVLERLGDAYLSGMHADSIFKDGQWHLKIRAQAENLSGTAFTGKVTFFLGERELASVPVRAEGNGGASVETGELPCEEVTAWCPENPALYPLTAVLTDAHEWEIDDLIDRIGFRRVEIVGKGIYLNGNRVRIKGFCRHEDHPQFGCAIPYAAMYQDLMLMKEAGANSVRTSHYPNDERFLDLCDELGILVWEENHARGLSEENMSNPNFERQCEDCIREMITAHYNHPSIYIWGIL…
ref441	569	No Loop	4	TKH-----------------------------M	8	TVSGG-----------VTE	no			Bacteria							MRTISNFNDGWRFKKSAQIPTELPEWEEVALPHTWNASDGQDGGNDYWRGTGTYIKAFANPEKPVGGRVILEFSGVAMTADVYVNGTHLARHEGGYSIFRVDVTEYLQAINILCVAVDNSASDRVYPQKADFTFYGGIYRDVKMLILPREHFEVCDDGTPGIRITPVVDGNKAVITAETWQTGSGDVDITVDGQTQTVISESGYAKAEFLIENVHLWNGVEDPYLYTARAVFGEDEISVRFGCRRIAFDPQQGFFLNGHPYPLHGISRHQDRKGMGNALTEAEHKEDMELIREMGANAIRLAHYQHDQYFYDLCDEYGMVVWAEIPYITKHMPEGRENTLAQMRELIVQNYNHPSIVCWGLSNEITVSGGVTEDLMENHRQLNELCHRLDATRPTSMAN…
ref442	559	Loop 1	25	GLFESLMNFMEAS--SG-KKTAFFKKET	5	ETT-D---------------E	no			Bacteria	Firmicutes	Clostridia	Clostridiales				MWKFWLDENGTGEKDGFADGIPGKDLIPVPASFQDFYTQKNIREFAGDVWYERDLFVPGEWEGRQVFLRFGAATHRAAVYVNGRKITEHEGGFLPFCADITGAVHYDADNKVVVKVNNELAVTNIPCGETITLPDGRKMNKPYFDFFNYSGLQRSVFLTALPKEYVFDFDLDYEIAGKDAFLHYQVRTTGEHETVLWLYDEEGRQVAASAGKSGTMKVENARLWRVHDAYLYRLVIRILDGDALIDEYGQEIGIRTVEVKGTSILLNGEPVYLKGFGKHEDSSIVGRGFNIGVMKRDFELMKWIGANSFRTAHYPYSEEIYQMADREGFLVIDEVAAVGLFESLMNFMEASSGKKTAFFKKETTPILLKAHKKAIEEMITRDKNHPCVIAWSLLNEPET…
ref443	338	No Loop	4	SVF-----------------------------N	7	LIGGI------------SD	no			Bacteria	Firmicutes						RHQDKLYQGNALTRADHFEDARIIKELGANTVRLAHYQHSQDFYDACDQLGFIVWAEIPFISVFNQDPAAHENCVSQLKELIIQNYNHPSICFWGISNEILIGGISDKLVENHHELNKLAKELDPTRLTTIAHVSMTPTSGPMHHITDVESYNHYFGWYGGKMEDNGPWLDKFHAEHPDICLGLSEYGCEGIVTYHGPEPACRDYSEEYQALYHEHMAKVLDARPWIWSSHVWNMFDFGCAARNEGGVAGRNNKGLVTIDRRTKKDSYYIYQAYWTKTPMVHICGRRYAQRAGEAVEIRVYSNQPQVELLIDGESVGKQAGDKVFVFAAALEPGFHLV
ref444	213	LoopNoCoverage					no			Bacteria	Firmicutes						IPFISVFNKDPAAHENCVSQLKELIIQNYNHPSICFWGISNEILIGGISDKLVERHIELNQLAHELDPSRLTAIAHVSMTPTDGPMHHITDVESYNHYFGWYGGKMTDNGPWLDKFHAEHPDICLGLSEYGCEGIVTYHGPAPACKDYSEEYQALYHEHMAKVLDSRPWIWSSHVWNMFDFGCAARNEGGVAGRNNKGLVTIDRKTKKDSYYI
