# Supplementary material for: Mouse Gut Microbiome-Encoded β-Glucuronidases Identified Using Metagenome Analysis Guided by Protein Structure
Source: mSystems. 2019 Aug 27;4(4):e00452-19. doi: 10.1128/mSystems.00452-19 (PMC6712278; doi:10.1128/mSystems.00452-19)
Supplement: TABLE S2 [file mSystems.00452-19-st002.xlsx]

## Sheet: Sheet1
ID	protein length	Classification	Loop1 Num residues in region without gap	Loop1 Region	Loop2 Num residues in region without gap	Loop 2 region	Signal Peptide	Signal Peptide Length	Signal Peptide Sequence	Kingdom	Phylum	Class	Order	Family	Genus	Species
ref001	712	mLMP	4	NLV-----------------------------W	11	GHQPEAAT--R-----G-V	yes	27	MNIRIHSFNVSCAGLCCVLGSFFAADA	Bacteria	Verrucomicrobia	Verrucomicrobiae	Verrucomicrobiales	Akkermansiaceae	Akkermansia	muciniphila
ref002	868	LMP	4	DIV-----------------------------P	19	LLVTQRRYKTEEEQKPVLE	no			Bacteria	Bacteroidetes	Bacteroidia	Bacteroidales	Bacteroidaceae	Bacteroides
ref003	665	NL	4	N-----------V------Y------------V	6	NSG-------------WLD	uncertain	21	MNRFIILFLFSLGILSTCVFA	Bacteria	Bacteroidetes	Bacteroidia	Bacteroidales	Bacteroidaceae	Bacteroides	uniformis
ref004	603	LPM	24	GFNLSLGIGFEA----GNKPKELYSEEA	5	DTR-P---------------Q	no			Bacteria	Proteobacteria	Gammaproteobacteria	Enterobacterales	Enterobacteriaceae	Escherichia	coli
ref005	701	NL	3	NRV------------------------------	5	YHP--------------HE	yes	20	MKKLVSLLLAGLFVAGNAIA	Bacteria	Bacteroidetes	Bacteroidia	Bacteroidales	Bacteroidaceae	Bacteroides
ref006	253	mLPP	14	LKAIRILAVIGEK-------------------R	9	ASKTEYGKE----------	no			Bacteria
ref007	679	mLPM	11	GPGGYA---D-KG------F------------V	5	KEQ--------------GD	yes	22	MKNLRRTFTVLFAAAFSMQVLA	Bacteria	Bacteroidetes	Bacteroidia	Bacteroidales	Bacteroidaceae	Bacteroides	vulgatus
ref008	641	NL	4	SEH-----------------------------M	8	TISTK-----------NRA	no			Bacteria	Firmicutes	Clostridia	Clostridiales
ref009	684	mLPM	11	GPGGYA---D-KG------F------------V	5	KEN--------------GD	yes	28	MLKDKNMKHLRLTFSALFAMAVSMQTLA	Bacteria	Bacteroidetes	Bacteroidia	Bacteroidales	Bacteroidaceae	Bacteroides
ref010	619	LPM	25	GLFESLMNFMEAN--TG-KKTAFFEKET	5	DTS-N---------------E	no			Bacteria	Firmicutes	Clostridia	Clostridiales
ref011	617	mLMP	5	#NAME?	11	P--------HSETRLTFLS	yes	36	MEIVLLNFKSKYSSMKTLLKNSLTFLLMLMPVLAFA	Bacteria	Bacteroidetes	Bacteroidia	Bacteroidales	Bacteroidaceae	Bacteroides	uniformis
ref012	598	mLMP	5	#NAME?	11	A--------TSAPRNEFLK	yes	23	MKIKRLMITCLLAVSVLGGKSQA	Bacteria	Bacteroidetes	Bacteroidia	Bacteroidales	Bacteroidaceae	Bacteroides	uniformis
ref013	755	NL	4	SVF-----------------------------N	7	LIGGI------------SE	no			Bacteria	Firmicutes	Clostridia	Clostridiales
ref014	611	LPM	25	GMFESLMNFMEAS--TG-KKTAFFEKET	5	ETT-N---------------E	no			Bacteria	Firmicutes	Clostridia	Clostridiales
ref015	755	NL	4	SVM-----------------------------N	7	LIGGI------------SE	no			Bacteria	Firmicutes	Clostridia	Clostridiales	Lachnospiraceae
ref016	780	NL	4	SVM-----------------------------N	7	LIGGI------------SD	no			Bacteria	Firmicutes	Clostridia	Clostridiales
ref017	556	mLMP	8	#NAME?	9	ASHTEYGRE----------	no			Bacteria	Firmicutes	Clostridia	Clostridiales
ref018	594	mLPP	15	GMCFW-GEKKVFD--G---------------TR	12	DTG-E--DG----AVPYFK	no			Bacteria	Firmicutes
ref019	775	LMP	4	TQH-----------------------------M	14	TASSSAMA-----STDAME	no			Bacteria	Firmicutes	Clostridia	Clostridiales	Lachnospiraceae
ref020	758	NL	4	SVM-----------------------------N	7	LIGGI------------SE	no			Bacteria	Firmicutes	Clostridia	Clostridiales	Lachnospiraceae	Blautia
ref021	645	NL	4	SRH-----------------------------M	8	TMYGK-----------HKK	no			Bacteria
ref022	598	mLPM	11	GINAG-GAQNPY----------------	7	DTE-HF-------------PQ	yes	26	MLYPKMNRSRMVFDLGGVWGFQTAGA	Bacteria	Firmicutes	Clostridia	Clostridiales	Lachnospiraceae
ref023	557	mLMP	8	#NAME?	9	ASDTEYGKE----------	no			Bacteria
ref024	706	NL	3	NRV------------------------------	5	YSP--------------ED	yes	22	MMIKMKWCLLLLVLFSVSQGMA	Bacteria	Bacteroidetes	Bacteroidia	Bacteroidales
ref025	755	NL	4	TVM-----------------------------N	7	LIGGI------------SE	no			Bacteria	Firmicutes	Clostridia	Clostridiales	Lachnospiraceae
ref026	731	NL	4	TMH-----------------------------T	8	TAASA-----------VDE	no			Bacteria	Firmicutes	Clostridia	Clostridiales
ref027	886	LMP	4	DIV-----------------------------P	19	LLVTQRKYKTEAELKPVLE	yes	31	MEREKNTLPQKACHWMAAVIISLFVLPPVHA	Bacteria	Bacteroidetes	Bacteroidia	Bacteroidales	Bacteroidaceae	Bacteroides	uniformis
ref028	665	NL	4	EQA-----------------------------P	5	GGGGA--------------	yes	19	MKKILLVLALVLSQLPALA	Bacteria	Bacteroidetes	Bacteroidia	Bacteroidales
ref029	577	mLMP	5	#NAME?	11	N--------DTDDRLKFMG	no			Bacteria	Firmicutes	Clostridia	Clostridiales
ref030	426	NL	4	SEH-----------------------------M	8	TISTK-----------DKK	no			Bacteria
ref031	334	NL	7	NRVTGYE--------------------------	6	YQPHA-------------Y	no			Bacteria	Bacteroidetes	Bacteroidia	Bacteroidales	Bacteroidaceae	Bacteroides	sp. CAG:754
ref032	518	LPM	25	GLFESLMNFMEAN--TG-KKTAFFEKET	5	DTS-N---------------E	no			Bacteria	Firmicutes	Clostridia	Clostridiales
ref033	743	NL	4	TMH-----------------------------M	8	TAASA-----------VNE	no			Bacteria	Firmicutes	Clostridia	Clostridiales	Lachnospiraceae	Blautia	[Ruminococcus] gnavus
ref034	640	NL	4	SEH-----------------------------M	8	TISTK-----------DKA	no			Bacteria	Firmicutes	Clostridia	Clostridiales	Lachnospiraceae
ref035	677	NL	4	SEH-----------------------------L	8	TISTK-----------DRQ	no			Bacteria	Firmicutes	Clostridia	Clostridiales	Lachnospiraceae
ref036	643	NL	4	SEH-----------------------------M	8	TISTK-----------DKA	no			Bacteria
ref037	468	NL	4	SVM-----------------------------N	7	LIGGI------------SE	no			Bacteria	Firmicutes	Clostridia	Clostridiales
ref038	742	NL	4	SKH-----------------------------L	7	TMNG------------SDP	no			Bacteria	Firmicutes
ref039	776	NL	4	SVM-----------------------------E	7	LIGGI------------SG	no			Bacteria	Firmicutes	Clostridia	Clostridiales	Lachnospiraceae	Lachnospiraceae bacterium A2
ref040	644	NL	4	SAH-----------------------------M	8	TISGK-----------YRA	no			Bacteria
ref041	684	mLPM	11	GPGGYR---D-KG------F------------V	5	KQA--------------GD	uncertain	32		Bacteria	Bacteroidetes
ref042	590	mLMP	5	#NAME?	11	A--------DTDERLQFMS	no			Bacteria	Firmicutes	Clostridia	Clostridiales	Lachnospiraceae
ref043	428	NL	4	SVM-----------------------------N	7	LIGGI------------SE	no			Bacteria	Firmicutes	Clostridia	Clostridiales
ref044	344	NL	4	SEH-----------------------------M	8	TISTR-----------DKK	no			Bacteria
ref045	613	LPM	25	GLFESLMNFMEAS--SG-KKTAFFKKET	5	ETT-D---------------E	no			Bacteria	Firmicutes	Clostridia	Clostridiales
ref046	770	NL	4	TSR-----------------------------S	7	LIGGI------------SE	no			Bacteria	Firmicutes	Clostridia	Clostridiales
ref047	757	NL	4	SVM-----------------------------N	7	LIGGI------------SE	no			Bacteria	Firmicutes	Clostridia	Clostridiales	Eubacteriaceae	Eubacterium	sp. 14-2
ref048	641	NL	4	SEH-----------------------------M	8	TISTK-----------DKK	no			Bacteria
ref049	722	NL	4	TQH-----------------------------M	8	TASGA-----------VTE	no			Bacteria
ref050	611	NL	4	SEH-----------------------------M	8	TISTK-----------DKK	no			Bacteria	Firmicutes	Clostridia	Clostridiales
ref051	534	NL	4	TLH-----------------------------M	8	TASGQ-----------VTE	no			Bacteria	Firmicutes	Clostridia	Clostridiales	Lachnospiraceae
ref052	523	NL	4	SVM-----------------------------S	7	LIGGI------------SE	no			Bacteria	Firmicutes
ref053	339	NL	4	SAH-----------------------------M	8	TISGK-----------YRA	no			Bacteria	Firmicutes	Clostridia	Clostridiales
ref054	272	mLMP	8	#NAME?	9	ASHSEYGKE----------	no			Bacteria
ref055	218	LoopNoCoverage					no			Bacteria
ref056	643	NL	4	SEH-----------------------------M	8	TISTK-----------DKA	no			Bacteria
ref057	782	NL	4	SQH-----------------------------L	8	TMNGA-----------GNP	no			Bacteria
ref058	736	NL	4	SVH-----------------------------M	7	GVGGV------------TE	no			Bacteria	Firmicutes
ref059	732	NL	4	TMH-----------------------------M	8	TAASA-----------VNP	no			Bacteria	Firmicutes	Clostridia	Clostridiales	Lachnospiraceae
ref060	609	LPM	28	GFVKRSGMAMFENAGSGVKPKSFFAADS	5	ESI-S---------------E	no			Bacteria	Firmicutes	Clostridia	Clostridiales
ref061	502	NL	4	SVM-----------------------------D	7	LIGGI------------SE	no			Bacteria	Firmicutes	Clostridia	Clostridiales
ref062	274	LoopNoCoverage					no			Bacteria	Firmicutes	Clostridia	Clostridiales
ref063	755	NL	4	SVM-----------------------------N	7	LIGGI------------SD	no			Bacteria	Firmicutes	Clostridia	Clostridiales	Lachnospiraceae	Lachnospiraceae bacterium M18-1
ref064	735	NL	4	RLIE-----------------------------	7	AMFGE------------TD	no			Bacteria	Firmicutes	Clostridia	Clostridiales	Lachnospiraceae
ref065	643	NL	4	SRH-----------------------------M	8	TMFGK-----------HKK	no			Bacteria
ref066	455	LMP	4	TQH-----------------------------M	14	TASSSAMA-----STDAME	no			Bacteria	Firmicutes	Clostridia	Clostridiales	Lachnospiraceae
ref067	755	NL	4	SVM-----------------------------N	7	LIGGI------------SE	no			Bacteria	Firmicutes	Clostridia	Clostridiales
ref068	748	NL	4	KLTG-----------------------------	7	AMFRD------------EA	no			Bacteria	Firmicutes
ref069	594	mLPM	11	GINGG-GAHDPY----------------	7	DTE-HF-------------PQ	no			Bacteria	Firmicutes
ref070	597	mLMP	5	#NAME?	11	S--------PSKSRNSFLK	yes	21	MKKKLVYLFLLLWGCCNQVQI	Bacteria	Bacteroidetes	Bacteroidia	Bacteroidales	Bacteroidaceae	Bacteroides	intestinalis
ref071	675	mLPP	11	GPGGYA---Y-TG------Y------------V	12	LITDEKTF--Q-----AYD	no			Bacteria	Bacteroidetes	Bacteroidia	Bacteroidales	Bacteroidaceae	Bacteroides	intestinalis
ref072	861	LMP	4	DIV-----------------------------P	17	LLIAPTPD--KPEWPAVRD	yes	30	MNMHIALCLLTRKAFLILVSLAFFTFSASA	Bacteria	Bacteroidetes	Bacteroidia	Bacteroidales	Bacteroidaceae	Bacteroides	intestinalis
ref073	871	LMP	4	DIV-----------------------------P	19	LLVTQRRYKKEEELKPVLE	no			Bacteria	Bacteroidetes	Bacteroidia	Bacteroidales	Bacteroidaceae	Bacteroides	intestinalis
ref074	594	mLMP	5	#NAME?	11	A--------PSEARNAFLK	yes	23	MKEKFLGWILFLITICNGQYVGA	Bacteria	Bacteroidetes	Bacteroidia	Bacteroidales	Bacteroidaceae	Bacteroides	intestinalis
ref075	746	NL	4	SAF-----------------------------L	7	TIGGE------------DP	no			Bacteria	Firmicutes	Clostridia	Clostridiales
ref076	777	NL	4	SVM-----------------------------S	7	LIGGI------------SD	no			Bacteria	Firmicutes	Clostridia	Clostridiales	Lachnospiraceae
ref077	678	mLPM	14	DLIGGSGTFN-NP------D------------N	6	QNK-------------FDD	no			Bacteria
ref078	758	NL	4	STH-----------------------------M	8	TMSGE-----------STE	no			Bacteria	Firmicutes	Clostridia	Clostridiales	Peptostreptococcaceae	Romboutsia	ilealis
ref079	607	mLPP	15	GMCFW-GEKKVFD--G---------------TR	12	DTG-E--DG----AVPYFK	no			Bacteria	Firmicutes
ref080	701	NL	3	NRV------------------------------	5	YSP--------------TD	yes	20	MSIRTILLVASLALAAAVQG	Bacteria	Bacteroidetes	Bacteroidia	Bacteroidales	Bacteroidaceae	Bacteroides
ref081	683	mLPM	11	GPGGYN---D-RG------F------------N	5	KTF--------------GD	yes	19	MRKTFLTLLLIAGAVATML	Bacteria	Bacteroidetes	Bacteroidia	Bacteroidales
ref082	798	NL	4	SVM-----------------------------S	7	LIGGI------------SD	no			Bacteria	Firmicutes	Clostridia	Clostridiales
ref083	584	mLMP	8	#NAME?	9	ASETEYGYE----------	no			Bacteria	Firmicutes	Clostridia	Clostridiales
ref084	596	mLPM	11	GINGG-GARDPY----------------	7	DTE-NF-------------PQ	no			Bacteria	Firmicutes
ref085	609	LPM	28	GFVKRSGMAMFQNAGSGVKPTSFFAADT	5	ESI-S---------------E	no			Bacteria	Firmicutes	Clostridia	Clostridiales
ref086	677	mLPM	11	GPGGYN---D-RG------F------------N	5	KTH--------------GD	yes	19	MKKLIATALLLLGALHTWG	Bacteria	Bacteroidetes	Bacteroidia	Bacteroidales	Tannerellaceae	Parabacteroides
ref087	303	NL	7	NRVTGQE--------------------------	6	YQPHQ-------------Y	no			Bacteria	Bacteroidetes	Bacteroidia	Bacteroidales	Tannerellaceae	Parabacteroides
ref088	254	mLMP	5	#NAME?	11	K--------PSAERDDFLM	no			Bacteria	Bacteroidetes	Bacteroidia	Bacteroidales	Bacteroidaceae	Bacteroides
ref089	414	mLPM	14	DLIGGSGTFNNPD------N-------------	6	QNKFD-------------D	no			Bacteria
ref090	596	mLPM	11	GINGG-GAHDPY----------------	7	DTE-HF-------------PQ	no			Bacteria	Firmicutes
ref091	302	NL	4	TMH-----------------------------T	8	TAASA-----------VDE	no			Bacteria	Firmicutes	Clostridia	Clostridiales	Lachnospiraceae
ref092	806	LMP	4	#NAME?	19	DWPNDFSEFDKGAIRTFMK	no			Bacteria	Bacteroidetes	Bacteroidia	Bacteroidales	Tannerellaceae	Parabacteroides	goldsteinii
ref093	705	NL	3	NRV------------------------------	5	YQP--------------HQ	yes	21	MNKRVLSLTLLLACLGLMTMQ	Bacteria	Bacteroidetes	Bacteroidia	Bacteroidales	Tannerellaceae	Parabacteroides	goldsteinii
ref094	265	LoopNoCoverage					no			Bacteria	Bacteroidetes	Bacteroidia	Bacteroidales	Bacteroidaceae	Bacteroides	caccae
ref095	598	mLPM	11	GINAG-GAQNPY----------------	7	DTE-HF-------------PQ	no			Bacteria	Firmicutes	Clostridia	Clostridiales	Lachnospiraceae
ref096	438	LPM	23	GVNLSFGGGANFQ---GQKVGTFDKE--	5	DSG-A---------------E	no			Bacteria	Firmicutes	Clostridia	Clostridiales
ref097	875	LMP	4	NAV-----------------------------T	17	LLRPPYR--DSAQLAVYYK	yes	18	MRFLSVLFFALVSLAELS	Bacteria	Bacteroidetes	Bacteroidia	Bacteroidales
ref098	732	NL	5	AIPDN----------------------------	7	AMMGE------------TV	no			Bacteria	Firmicutes	Clostridia	Clostridiales
ref099	741	NL	4	TQH-----------------------------M	8	TASGN-----------VTG	no			Bacteria	Firmicutes	Clostridia	Clostridiales	Lachnospiraceae
ref100	739	NL	4	SVH-----------------------------M	7	GVGGV------------TE	no			Bacteria	Firmicutes
ref101	590	mLMP	5	#NAME?	11	A--------DTDERLQFMS	no			Bacteria	Firmicutes	Clostridia	Clostridiales	Lachnospiraceae
ref102	678	NL	4	SVM-----------------------------S	7	LIGGI------------SE	no			Bacteria	Firmicutes
ref103	816	NL	4	TMH-----------------------------M	8	TAASA-----------VNG	no			Bacteria	Firmicutes	Clostridia	Clostridiales	Lachnospiraceae
ref104	760	NL	4	SIM-----------------------------N	7	LIGGI------------SE	no			Bacteria	Firmicutes	Clostridia	Clostridiales
ref105	734	NL	5	GMPDG----------------------------	7	SMYGE------------SL	no			Bacteria	Firmicutes	Clostridia	Clostridiales
ref106	735	NL	4	SVYD-----------------------------	7	GIGGE------------SD	no			Bacteria	Firmicutes	Clostridia	Clostridiales
ref107	737	NL	4	TEH-----------------------------L	8	TVAGG-----------VTE	no			Bacteria	Firmicutes
ref108	438	NL	4	SVM-----------------------------S	7	LIGGI------------SE	no			Bacteria	Firmicutes
ref109	286	LoopNoCoverage					no			Bacteria	Firmicutes	Clostridia	Clostridiales
ref110	389	LoopNoCoverage					no			Bacteria	Firmicutes
ref111	608	LPM	25	GLFESLMNFMEAS--TG-KRTAFFEKET	5	ETS-N---------------E	no			Bacteria	Firmicutes	Clostridia	Clostridiales
ref112	741	NL	4	SSH-----------------------------M	7	TIAGE------------SE	no			Bacteria	Firmicutes	Erysipelotrichia	Erysipelotrichales	Erysipelotrichaceae	Dubosiella	newyorkensis
ref113	500	NL	3	SRH------------------------------	8	TMHGK-----------HRK	no			Bacteria	Firmicutes	Clostridia	Clostridiales
ref114	457	NL	4	SEH-----------------------------M	8	TISTK-----------DKA	no			Bacteria
ref115	340	NL	4	TMH-----------------------------M	8	TAASA-----------VDE	no			Bacteria	Firmicutes	Clostridia	Clostridiales	Ruminococcaceae	Faecalibacterium	prausnitzii
ref116	591	mLPP	15	GMCFW-DGNSVFA--G---------------NR	12	ATH-E--EG----AVPYFK	no			Bacteria	Firmicutes
ref117	743	NL	4	TVH-----------------------------M	7	SLQGV------------TE	no			Bacteria	Firmicutes	Clostridia	Clostridiales	Lachnospiraceae
ref118	599	LPM	20	GLHTGFSATGMLG---GKSNKTW-----	5	ASE-E---------------E	no			Bacteria	Firmicutes	Clostridia	Clostridiales
ref119	736	NL	4	TMH-----------------------------M	8	TAASA-----------VDE	no			Bacteria	Firmicutes	Clostridia	Clostridiales	Lachnospiraceae
ref120	602	mLMP	8	#NAME?	9	ASETEYGYE----------	no			Bacteria	Firmicutes	Clostridia	Clostridiales
ref121	606	NL	4	SCQ-----------------------------S	7	TIAGE------------KP	no			Bacteria	Firmicutes	Clostridia	Clostridiales
ref122	608	LPM	25	GLFASLMNFMEAS--TG-KQTAFFEKET	5	ETT-N---------------E	no			Bacteria	Firmicutes	Clostridia	Clostridiales
ref123	561	mLMP	8	#NAME?	9	ASETEYGKE----------	no			Bacteria
ref124	552	mLMP	8	#NAME?	9	ASDTKEGRA----------	no			Bacteria	Firmicutes	Clostridia	Clostridiales
ref125	535	mLMP	8	#NAME?	9	DSTSEEGRR----------	no			Bacteria	Firmicutes	Clostridia	Clostridiales
ref126	803	NL	4	SCQ-----------------------------S	7	TIAGE------------KP	no			Bacteria	Firmicutes	Clostridia	Clostridiales
ref127	743	NL	4	TMH-----------------------------M	8	TAASA-----------VNE	no			Bacteria	Firmicutes	Clostridia	Clostridiales	Lachnospiraceae
ref128	711	mLPM	12	NKMSADDSET-H--------------------K	5	HQM--------------TD	no			Bacteria	Firmicutes	Clostridia	Clostridiales
ref129	557	mLMP	8	#NAME?	9	ASETEYGKE----------	no			Bacteria
ref130	330	LoopNoCoverage					no			Bacteria
ref131	317	LoopNoCoverage					no			Bacteria
ref132	447	NL	4	SVF-----------------------------N	7	LIGGI------------SD	no			Bacteria	Firmicutes	Clostridia	Clostridiales	Clostridiaceae	Clostridium	sp. ASF502
ref133	658	LPM	26	GVHLNFGGGANFK--DGKKADTFDPIEE	5	DTS-G---------------K	no			Bacteria
ref134	658	NL	4	N-----------I------Y------------I	6	NSG-------------WME	yes	21	MKKLILAAAAASAVLCMNAES	Bacteria	Bacteroidetes	Bacteroidia	Bacteroidales
ref135	641	NL	4	SRH-----------------------------M	8	TMHGK-----------HRK	no			Bacteria
ref136	755	NL	4	SVM-----------------------------S	7	LIGGI------------SE	no			Bacteria	Firmicutes	Clostridia	Clostridiales	Lachnospiraceae	Lachnospiraceae bacterium A4
ref137	645	NL	4	SRH-----------------------------M	8	TMYRK-----------HKK	no			Bacteria
ref138	795	LMP	4	TQH-----------------------------M	14	TASSSAMA-----STDAME	no			Bacteria	Firmicutes	Clostridia	Clostridiales	Lachnospiraceae
ref139	198	LoopNoCoverage					no			Bacteria	Firmicutes
ref140	325	LPM	28	GFVKRSGMAMFQNAGSGVKPTSFFAADT	5	ESI-S---------------E	no			Bacteria	Firmicutes	Clostridia	Clostridiales
ref141	421	NL	4	TMH-----------------------------M	8	TAASA-----------VNE	no			Bacteria	Firmicutes	Clostridia	Clostridiales
ref142	370	NL	4	SVM-----------------------------S	7	LIGGI------------SE	no			Bacteria	Firmicutes
ref143	559	mLMP	8	#NAME?	9	ASETEYGRE----------	no			Bacteria	Firmicutes	Clostridia	Clostridiales
ref144	772	NL	4	SVM-----------------------------S	7	LIGGI------------SE	no			Bacteria	Firmicutes
ref145	650	NL	4	N-----------V------H------------V	6	NSG-------------WLD	no			Bacteria	Bacteroidetes	Bacteroidia	Bacteroidales	Bacteroidaceae	Bacteroides
ref146	563	mLMP	8	#NAME?	9	ASHTEYGKS----------	no			Bacteria	Firmicutes	Clostridia	Clostridiales
ref147	609	mLMP	5	#NAME?	11	K--------PSPERDAFLE	no			Bacteria	Bacteroidetes	Bacteroidia	Bacteroidales	Muribaculaceae
ref148	812	NL	4	SCQ-----------------------------S	7	TIAGE------------KP	no			Bacteria	Firmicutes	Clostridia	Clostridiales
ref149	755	NL	4	SVM-----------------------------N	7	LIGGI------------SD	no			Bacteria	Firmicutes	Clostridia	Clostridiales
ref150	640	NL	4	SKH-----------------------------M	8	TMMKT-----------DKK	no			Bacteria
ref151	599	mLPP	15	GMCFW-DGNSVFA--G---------------NR	12	ATH-E--EG----AVPYFK	no			Bacteria	Firmicutes
ref152	554	mLMP	8	#NAME?	9	ASESEYGKE----------	no			Bacteria
ref153	617	mLMP	8	#NAME?	9	ASEQPEARE----------	no			Bacteria	Firmicutes	Clostridia	Clostridiales
ref154	731	NL	4	TMN-----------------------------M	8	TAASA-----------VNE	no			Bacteria	Firmicutes	Clostridia	Clostridiales	Lachnospiraceae
ref155	497	NL	4	SVM-----------------------------N	7	LIGGI------------SD	no			Bacteria	Firmicutes	Clostridia	Clostridiales
ref156	690	NL	4	SKH-----------------------------M	8	TMMKT-----------DKK	no			Bacteria	Firmicutes	Clostridia	Clostridiales
ref157	378	NL	4	SEH-----------------------------M	8	TISTK-----------DKA	no			Bacteria
ref158	782	NL	4	TIH-----------------------------M	7	SLQGV------------TE	no			Bacteria	Firmicutes	Clostridia	Clostridiales	Lachnospiraceae
ref159	563	mLMP	8	#NAME?	9	ASHTEYGKS----------	no			Bacteria	Firmicutes	Clostridia	Clostridiales
ref160	346	NL	4	SEH-----------------------------M	8	TISTR-----------DKK	no			Bacteria
ref161	816	NL	4	SCQ-----------------------------S	7	TIAGE------------KP	no			Bacteria	Firmicutes	Clostridia	Clostridiales
ref162	797	NL	4	TMH-----------------------------M	8	TAASA-----------VNE	no			Bacteria	Firmicutes	Clostridia	Clostridiales	Lachnospiraceae
ref163	544	LPM	23	GVNLQFGGGANFG---GQKVGTFDPE--	5	DSA-A---------------E	no			Bacteria	Firmicutes	Clostridia	Clostridiales
ref164	755	NL	4	SVM-----------------------------N	7	LIGGI------------SD	no			Bacteria	Firmicutes	Clostridia	Clostridiales	Lachnospiraceae	Lachnospiraceae bacterium M18-1
ref165	450	LPM	25	GMFESLMNFMEAS--TG-KKTAFFEKET	5	ETT-N---------------E	no			Bacteria	Firmicutes	Clostridia	Clostridiales
ref166	733	NL	4	TMH-----------------------------M	8	TAASA-----------VNE	no			Bacteria	Firmicutes	Clostridia	Clostridiales	Lachnospiraceae
ref167	332	mLMP	8	#NAME?	9	ASETTFGRE----------	no			Bacteria	Firmicutes	Clostridia	Clostridiales
ref168	737	NL	4	SVH-----------------------------M	7	GVGGV------------TE	no			Bacteria	Firmicutes
ref169	416	LPM	26	GVHLNFGGGANFK--DGKKADTFDPIEE	5	DTS-G---------------K	no			Bacteria
ref170	457	NL	4	SVH-----------------------------M	7	GVGG------------VTE	no			Bacteria	Firmicutes
ref171	296	mLMP	8	#NAME?	9	ASHTEYGRE----------	no			Bacteria	Firmicutes	Clostridia	Clostridiales
ref172	758	mLPM	14	DLIGGSGTFN-NP------D------------N	6	QNK-------------FDD	no			Bacteria	Firmicutes	Clostridia	Clostridiales
ref173	640	NL	4	SRH-----------------------------M	8	TMHGK-----------HRK	no			Bacteria
ref174	559	mLMP	8	#NAME?	9	ASETTFGRE----------	no			Bacteria	Firmicutes	Clostridia	Clostridiales
ref175	594	NL	4	QMTE-----------------------------	7	AMFGE------------SK	no			Bacteria
ref176	549	mLMP	3	KMS------------------------------	9	AMFRDAAF--I--------	no			Bacteria
ref177	538	NL	4	SVF-----------------------------N	7	LIGGI------------SE	no			Bacteria	Firmicutes	Clostridia	Clostridiales
ref178	776	NL	4	SVM-----------------------------N	7	LIGGI------------SE	no			Bacteria	Firmicutes	Clostridia	Clostridiales
ref179	794	NL	4	SHH-----------------------------M	8	TMSGK-----------STE	no			Bacteria	Firmicutes	Clostridia	Clostridiales
ref180	850	NL	4	SCQ-----------------------------S	7	TIAGE------------KP	no			Bacteria	Firmicutes	Clostridia	Clostridiales
ref181	754	NL	4	SVM-----------------------------S	7	LIGGI------------SE	no			Bacteria	Firmicutes
ref182	741	NL	4	TQH-----------------------------M	8	TASGN-----------VTR	no			Bacteria	Firmicutes	Clostridia	Clostridiales	Lachnospiraceae
ref183	768	NL	4	TMH-----------------------------M	8	TAASA-----------VDE	no			Bacteria	Firmicutes	Clostridia	Clostridiales	Lachnospiraceae
ref184	760	NL	4	TIH-----------------------------M	7	SLQGV------------TE	no			Bacteria	Firmicutes	Clostridia	Clostridiales	Lachnospiraceae
ref185	1848	LMP	4	NEV-----------------------------R	16	GNGQSLTN--A-TANENLA	yes	39	MSYNLKKIKGGISMTKKFLAATMSFVLCVSSINVTPVKA	Bacteria
ref186	557	mLMP	8	#NAME?	9	ASDSEYGKE----------	no			Bacteria
ref187	851	NL	4	SSQ-----------------------------S	7	TIAGE-----------K-P	no			Bacteria	Firmicutes	Clostridia	Clostridiales
ref188	201	LoopNoCoverage					no			Bacteria
ref189	581	mLMP	8	#NAME?	9	ASEEPEARE----------	no			Bacteria	Firmicutes	Clostridia	Clostridiales
ref190	656	NL	4	SAH-----------------------------M	8	TISRK-----------HRD	no			Bacteria	Firmicutes	Clostridia	Clostridiales
ref191	419	LPM	25	GLFKSTKNFVDVT--NG-KVTCFFSLDT	5	DTS-N---------------E	no			Bacteria	Firmicutes	Clostridia	Clostridiales
ref192	485	NL	4	SEH-----------------------------M	8	TISTK-----------DKK	no			Bacteria
ref193	592	LPM	26	GVHLNFGGGANFK--GGKKVNTFDPVEE	5	DSG-S---------------P	no			Bacteria	Firmicutes	Clostridia	Clostridiales	Clostridiaceae	Hungatella
ref194	605	LPM	25	GLFKSTKNFVDVT--NG-KVTCFFSLDT	5	ETT-T---------------D	no			Bacteria	Firmicutes	Clostridia	Clostridiales
ref195	304	mLMP	8	#NAME?	9	ASDSEYGKE----------	no			Bacteria
ref196	619	LPM	25	GLFESLMNFMEAN--TG-KKTAFFEKET	5	ETT-T---------------D	no			Bacteria	Firmicutes	Clostridia	Clostridiales
ref197	274	LoopNoCoverage					no			Bacteria	Firmicutes	Clostridia	Clostridiales
ref198	603	NL	4	SRH-----------------------------M	8	TMYGK-----------HKK	no			Bacteria
ref199	343	NL	4	SEH-----------------------------M	8	TISTR-----------DKK	no			Bacteria	Firmicutes	Clostridia	Clostridiales
ref200	201	LoopNoCoverage					no			Bacteria	Firmicutes	Clostridia	Clostridiales
ref201	210	LoopNoCoverage					no			Bacteria	Firmicutes
ref202	715	NL	3	NRV------------------------------	5	YHP--------------HG	yes	36	MAIAIAMHSLDTQIMKIRIINILVFLLLAATGAARD	Bacteria	Bacteroidetes	Bacteroidia	Bacteroidales	Bacteroidaceae	Bacteroides
ref203	755	NL	4	SVM-----------------------------N	7	LIGGI------------SD	no			Bacteria	Firmicutes
ref204	380	NL	4	SVM-----------------------------S	7	LIGGI------------SE	no			Bacteria	Firmicutes
ref205	961	NL	4	TMH-----------------------------M	8	TAASA-----------VDE	no			Bacteria	Firmicutes	Clostridia	Clostridiales	Ruminococcaceae	Faecalibacterium
ref206	733	NL	4	TQH-----------------------------L	8	TAAST-----------VNE	no			Bacteria	Firmicutes	Clostridia	Clostridiales
ref207	540	NL	4	SQH-----------------------------L	8	TMNGA-----------GNP	no			Bacteria
ref208	679	NL	4	TQH-----------------------------L	8	TAAST-----------VNE	no			Bacteria	Firmicutes	Clostridia	Clostridiales
ref209	199	LoopNoCoverage					no			Bacteria
ref210	778	NL	4	SHH-----------------------------M	8	TMSGK-----------STE	no			Bacteria	Firmicutes	Clostridia	Clostridiales
ref211	668	NL	4	TQH-----------------------------M	8	TASGP-----------VTD	no			Bacteria
ref212	500	NL	4	TVH-----------------------------M	7	SLQGV------------TE	no			Bacteria	Firmicutes	Clostridia	Clostridiales	Lachnospiraceae	Butyrivibrio
ref213	230	LoopNoCoverage					no			Bacteria	Firmicutes	Clostridia	Clostridiales
ref214	611	mLMP	8	#NAME?	9	ASDTAYGRE----------	no			Bacteria	Firmicutes	Clostridia	Clostridiales
ref215	553	mLMP	8	#NAME?	9	ASETEYGKE----------	no			Bacteria
ref216	743	NL	4	TMH-----------------------------M	8	TAASA-----------VNE	no			Bacteria	Firmicutes	Clostridia	Clostridiales	Lachnospiraceae
ref217	740	NL	4	TEH-----------------------------L	8	TVTGG-----------VTA	no			Bacteria	Firmicutes
ref218	755	NL	4	SVM-----------------------------S	7	LIGGI------------SN	no			Bacteria	Firmicutes	Clostridia	Clostridiales	Lachnospiraceae	Lachnospiraceae bacterium M18-1
ref219	650	NL	4	SEH-----------------------------M	8	TISTK-----------DKA	no			Bacteria
ref220	576	mLMP	8	#NAME?	9	ASETEYGYE----------	no			Bacteria	Firmicutes	Clostridia	Clostridiales
ref221	1563	LMP	4	NEV-----------------------------R	16	GNGQSLTD--A-KANDNLA	yes	29	MTKRILSVVMAAVMCTANIGFMPPAKVSA	Bacteria
ref222	755	NL	4	SVM-----------------------------E	7	LIGGI------------SE	no			Bacteria	Firmicutes	Clostridia	Clostridiales
ref223	506	NL	4	SVF-----------------------------D	7	LIGGI------------SE	no			Bacteria	Firmicutes	Clostridia	Clostridiales	Ruminococcaceae	Acutalibacter	muris
ref224	602	LPM	28	GFLDFGSLAMFMGAGAGMKAKSFFEGPE	5	ETS-S---------------E	no			Bacteria	Firmicutes	Clostridia	Clostridiales
ref225	653	NL	4	SAH-----------------------------M	8	TISRK-----------HRK	no			Bacteria
ref226	755	NL	4	SVM-----------------------------N	7	LIGGI------------SE	no			Bacteria	Firmicutes	Clostridia	Clostridiales
ref227	755	NL	4	SVM-----------------------------N	7	LIGGI------------SE	no			Bacteria	Firmicutes
ref228	742	NL	4	TVH-----------------------------M	7	SLQGV------------TD	no			Bacteria	Firmicutes	Clostridia	Clostridiales	Lachnospiraceae
ref229	680	NL	4	SVF-----------------------------D	7	LIGGI------------SE	no			Bacteria	Firmicutes	Clostridia	Clostridiales
ref230	589	NL	4	TCH-----------------------------M	7	TVGGV-----------TD-	no			Bacteria	Firmicutes
ref231	758	NL	4	SKH-----------------------------M	8	TMNGS-----------DAD	no			Bacteria	Firmicutes	Clostridia	Clostridiales
ref232	712	mLPM	12	NKMSADETDG-L--------------------A	5	YQM--------------TE	no			Bacteria	Firmicutes
ref233	766	mLMP	4	SKH-----------------------------M	9	TMNTA----------PSDA	no			Bacteria
ref234	823	LMP	4	#NAME?	19	DWPNDFPEFDKGKIRTFMK	yes	20	MKRLIYILCILIGCLATSEA	Bacteria	Bacteroidetes	Bacteroidia	Bacteroidales	Bacteroidaceae	Bacteroides	sp. CAG:754
ref235	891	LMP	4	NAV-----------------------------T	17	FLRRPYT--EGRQLEDYYR	yes	19	MKKFLYIFMMLFVVGWVQA	Bacteria	Bacteroidetes	Bacteroidia	Bacteroidales	Bacteroidaceae	Bacteroides	sp. CAG:754
ref236	702	NL	3	NRV------------------------------	5	YQP--------------HE	yes	21	MKFKFVFILLALLGQFFSLTA	Bacteria	Bacteroidetes	Bacteroidia	Bacteroidales	Bacteroidaceae	Bacteroides	sp. CAG:754
ref237	686	mLPP	11	GPGGQA---F-TG------L------------V	12	LVSDGKRF--V-----EYD	yes	22	MKKRLLILCLACLGMINNGLFA	Bacteria	Bacteroidetes	Bacteroidia	Bacteroidales	Bacteroidaceae	Bacteroides	sp. CAG:754
ref238	704	NL	3	NRV------------------------------	5	YQP--------------HA	yes	23	MMKNRMLVLLLLLAGVIANNTFA	Bacteria	Bacteroidetes	Bacteroidia	Bacteroidales	Bacteroidaceae	Bacteroides	sp. CAG:754
ref239	578	mLMP	8	#NAME?	9	ASETEYGYE----------	no			Bacteria	Firmicutes	Clostridia	Clostridiales
ref240	370	LPM	26	GVHLNFGGGANFK--NGKRVETFDPVEA	5	DSG-G---------------K	no			Bacteria
ref241	361	LMP	4	NRV-----------------------------D	17	LLRAPGDN--DLSWDGVRK	no			Bacteria	Bacteroidetes	Bacteroidia	Bacteroidales	Bacteroidaceae	Bacteroides
ref242	681	mLPM	11	GPGGYD---F-CG------F------------I	5	RT--------------NYD	yes	23	MLQRTIFFLFLLGGVLVSLVAKA	Bacteria	Bacteroidetes	Bacteroidia	Bacteroidales	Bacteroidaceae	Bacteroides	sp. AR20
ref243	682	mLPM	11	GPGGYD---D-KG------F------------V	5	LES--------------GD	yes	26	MRTPIMSCCRLMAVALFLFCSMPLFA	Bacteria	Bacteroidetes	Bacteroidia	Bacteroidales	Bacteroidaceae	Bacteroides	CAG:40
ref244	756	NL	4	SVM-----------------------------N	7	LIGGI------------SD	no			Bacteria	Firmicutes	Clostridia	Clostridiales
ref245	755	mLMP	3	KMT------------------------------	9	AMFRDAPF--V--------	no			Bacteria
ref246	605	LPM	25	GLFESMMNFAEAS--TG-KKTAFFEKET	5	ETT-N---------------E	no			Bacteria	Firmicutes	Clostridia	Clostridiales
ref247	607	LPM	25	GLFKSTKNFVDVT--NG-KITCFFSMDT	5	ETT-T---------------D	no			Bacteria	Firmicutes	Clostridia	Clostridiales
ref248	301	mLMP	5	#NAME?	11	A--------TSAPRNEFLK	no			Bacteria	Bacteroidetes	Bacteroidia	Bacteroidales	Bacteroidaceae	Bacteroides	uniformis
ref249	745	NL	4	SAF-----------------------------L	7	TIGGE------------DP	no			Bacteria	Firmicutes	Clostridia	Clostridiales
ref250	623	LPM	26	GVHLNFGGGANFK--NGKRVETFDPVEA	5	DSG-G---------------K	no			Bacteria
ref251	753	NL	4	QMTE-----------------------------	7	AMFGE------------SR	no			Bacteria	Firmicutes	Clostridia	Clostridiales
ref252	593	LPM	19	GVHLNFSAALDG----SQNTDTW-----	5	DSA-S---------------L	no			Bacteria	Firmicutes	Bacilli	Bacillales	Staphylococcaceae	Staphylococcus	sciuri
ref253	590	mLMP	5	#NAME?	11	A--------DTDERLQFMS	no			Bacteria	Firmicutes	Clostridia	Clostridiales	Lachnospiraceae
ref254	446	NL	4	KMTE-----------------------------	7	AMFGE------------NQ	no			Bacteria	Firmicutes	Clostridia	Clostridiales
ref255	602	mLMP	5	#NAME?	11	R--------PSPERDRFVK	yes	21	MKFPRIFTLSVLLSLLAPAIA	Bacteria	Bacteroidetes	Bacteroidia	Bacteroidales	Muribaculaceae	Muribaculum	intestinale
ref256	599	mLMP	5	#NAME?	11	K--------PSAERDDFLM	yes	23	MTIMKRLLISILILAGFSAHSSA	Bacteria	Bacteroidetes	Bacteroidia	Bacteroidales
ref257	678	mLPM	11	GPGGYQ---D-RG------F------------N	5	KTH--------------GD	yes	19	MKHIIIGLLLVLCSTFTYA	Bacteria	Bacteroidetes	Bacteroidia	Bacteroidales	Tannerellaceae	Parabacteroides	goldsteinii
ref258	702	NL	3	NRV------------------------------	5	YQP--------------HE	yes	23	MKFKYILILSALIGQILSLSARE	Bacteria	Bacteroidetes	Bacteroidia	Bacteroidales	Bacteroidaceae	Bacteroides	thetaiotaomicron
ref259	640	NL	4	SRH-----------------------------M	8	TMMKT-----------DKK	no			Bacteria	Firmicutes	Clostridia	Clostridiales
ref260	865	LMP	4	DYV-----------------------------P	14	LLRMPGENKD-----LTKQ	yes	25	MKIEFVVKIWLFILLFSMVGKVASA	Bacteria	Bacteroidetes	Bacteroidia	Bacteroidales	Bacteroidaceae	Bacteroides
ref261	875	NL	4	NEV-----------------------------R	5	WD--------------YHK	no			Bacteria	Bacteroidetes	Bacteroidia	Bacteroidales	Bacteroidaceae	Bacteroides	dorei
ref262	755	NL	4	SVM-----------------------------N	7	LIGGI------------SE	no			Bacteria	Firmicutes
ref263	531	mLMP	8	#NAME?	9	ASHTEYGKS----------	no			Bacteria	Firmicutes	Clostridia	Clostridiales
ref264	779	NL	4	SVM-----------------------------N	7	LIGGI------------SE	no			Bacteria	Firmicutes	Clostridia	Clostridiales
ref265	780	NL	4	SVM-----------------------------N	7	LIGGI------------SE	no			Bacteria	Firmicutes
ref266	780	NL	4	TMH-----------------------------M	8	TAASA-----------VNE	no			Bacteria	Firmicutes	Clostridia	Clostridiales	Lachnospiraceae
ref267	751	NL	4	TMH-----------------------------M	8	TAASA-----------VNE	no			Bacteria	Firmicutes	Clostridia	Clostridiales	Lachnospiraceae
ref268	756	NL	4	SIM-----------------------------N	7	LIGGI------------SE	no			Bacteria	Firmicutes	Clostridia	Clostridiales
ref269	534	LMP	5	#NAME?	19	LLRPPFNPDNKKERAEYMK	no			Bacteria	Bacteroidetes	Bacteroidia	Bacteroidales	Bacteroidaceae	Bacteroides	ovatus
ref270	646	NL	4	SRH-----------------------------M	8	TMYRK-----------HKK	no			Bacteria
ref271	743	NL	4	TMH-----------------------------M	8	TAASA-----------VNE	no			Bacteria	Firmicutes	Clostridia	Clostridiales	Lachnospiraceae
ref272	637	NL	4	SAH-----------------------------M	8	TISGK-----------HRD	no			Bacteria	Firmicutes	Clostridia	Clostridiales
ref273	752	NL	4	SVM-----------------------------S	7	LIGGI------------SE	no			Bacteria	Firmicutes	Clostridia	Clostridiales
ref274	574	mLMP	5	#NAME?	11	A--------DTDDRLKFMG	no			Bacteria	Firmicutes	Clostridia	Clostridiales
ref275	549	NL	4	SVF-----------------------------N	7	LIGGI------------SE	no			Bacteria	Firmicutes	Clostridia	Clostridiales
ref276	277	NL	4	SVF-----------------------------D	7	LIGGI------------SE	no			Bacteria	Firmicutes	Clostridia	Clostridiales	Ruminococcaceae	Acutalibacter	muris
ref277	620	mLPM	11	GIAS-VDGLDPY----------------	7	DTE-HF-------------PE	no			Bacteria
ref278	589	mLMP	5	#NAME?	11	P--------DTDERLEFMK	no			Bacteria	Firmicutes	Clostridia	Clostridiales
ref279	189	LoopNoCoverage					no			Bacteria
ref280	195	LoopNoCoverage					no			Bacteria	Firmicutes	Clostridia	Clostridiales
ref281	598	mLMP	5	#NAME?	11	Q--------PSKERNEFLT	yes	23	MKTGEKLSLCLLLLIAFAGSVAA	Bacteria	Bacteroidetes	Bacteroidia	Bacteroidales	Bacteroidaceae	Bacteroides	ovatus
ref282	826	LMP	4	#NAME?	19	DWPNDFPEFDKGKIRSFMK	yes	20	MKRLIYTLCLIIGCATLSEA	Bacteria	Bacteroidetes	Bacteroidia	Bacteroidales	Bacteroidaceae	Bacteroides	fragilis
ref283	611	mLPP	11	GPGGQA---F-TG------F------------V	12	LVSDGKRF--V-----EYD	no			Bacteria	Bacteroidetes	Bacteroidia	Bacteroidales	Bacteroidaceae	Bacteroides	ovatus
ref284	891	LMP	4	NAV-----------------------------T	17	FLRRPYT--EGKQLEDYYR	yes	19	MKKFLYIFILLFIVGWAQA	Bacteria	Bacteroidetes	Bacteroidia	Bacteroidales	Bacteroidaceae	Bacteroides	ovatus
ref285	644	mLPM	11	GIAS-ADGQDPY----------------	7	DTE-HF-------------PE	no			Bacteria
ref286	610	LPM	26	GVHLNFGGGANFK--GTPRVETFDPPEA	5	DSA-G---------------K	no			Bacteria
ref287	761	NL	4	SVF-----------------------------N	7	LIGGI------------SG	no			Bacteria	Firmicutes	Clostridia	Clostridiales
ref288	468	NL	4	SVH-----------------------------M	7	GVGG------------VTE	no			Bacteria	Firmicutes
ref289	407	LPM	25	GLFKSTKNFVDVT--SG-KVTCFFSLDT	5	ETT-T---------------D	no			Bacteria	Firmicutes	Clostridia	Clostridiales
ref290	194	LoopNoCoverage					no			Bacteria
ref291	226	LoopNoCoverage					no			Bacteria	Firmicutes	Clostridia	Clostridiales
ref292	487	LPM	26	GVHLNFGGGANFK--DGKKVETFDSIEN	5	DSG-G---------------P	no			Bacteria	Firmicutes	Clostridia	Clostridiales	Clostridiaceae	Hungatella
ref293	755	NL	4	SVM-----------------------------N	7	LIGGI------------SN	no			Bacteria	Firmicutes
ref294	706	NL	4	TQH-----------------------------M	8	TASGA-----------VTE	no			Bacteria
ref295	689	NL	4	SEH-----------------------------M	8	TISTK-----------DKK	no			Bacteria
ref296	681	NL	4	KMTE-----------------------------	7	AMFGE------------NQ	no			Bacteria	Firmicutes	Clostridia	Clostridiales
ref297	663	NL	4	GKV-----------------------------N	5	SEGEV--------------	no			Bacteria	Bacteroidetes	Bacteroidia	Bacteroidales	Bacteroidaceae	Bacteroides	sp. 41_26
ref298	329	mLMP	8	#NAME?	9	ASETEYGYE----------	no			Bacteria	Firmicutes	Clostridia	Clostridiales
ref299	1091	LMP	3	NRV------------------------------	17	YGYGEDDG--LYTDSTRFS	yes	22	MNYKIIGFLLFLSVGLSTEVLS	Bacteria	Bacteroidetes	Bacteroidia	Bacteroidales
ref300	604	mLPM	11	GIAS-VDGQDPY----------------	7	DTE-HF-------------PE	no			Bacteria
ref301	664	NL	4	SRH-----------------------------M	8	TMNGA-----------GDP	no			Bacteria	Firmicutes	Clostridia	Clostridiales	Lachnospiraceae
ref302	394	NL	4	SVH-----------------------------M	8	SMRGA-----------NNP	no			Bacteria	Firmicutes	Clostridia	Clostridiales
ref303	352	LoopNoCoverage					no			Bacteria	Firmicutes	Clostridia	Clostridiales	Lachnospiraceae	Butyrivibrio
ref304	190	LoopNoCoverage					no			Bacteria	Firmicutes
ref305	705	NL	3	NRV------------------------------	5	YQP--------------HE	uncertain	24		Bacteria	Bacteroidetes	Bacteroidia	Bacteroidales	Bacteroidaceae	Bacteroides	nordii
ref306	586	LPM	26	GMLVSTRNAVDAA--TAAKIKPFFEEEI	6	DTTGS---------------E	no			Bacteria	Firmicutes	Clostridia	Clostridiales
ref307	479	mLMP	8	#NAME?	9	ASHTEYGKS----------	no			Bacteria	Firmicutes	Clostridia	Clostridiales
ref308	434	NL	4	SEH-----------------------------M	8	TISHK-----------NEK	no			Bacteria
ref309	611	mLPM	12	GINGGGSGEDPY----------------	7	DTE-NF-------------PQ	no			Bacteria	Firmicutes	Clostridia	Clostridiales	Lachnospiraceae	Roseburia
ref310	446	LPM	23	GINLQFGGGANFG---GEKVSTFDPQ--	5	DSA-A---------------E	no			Bacteria	Firmicutes	Clostridia	Clostridiales
ref311	860	LMP	4	NIV-----------------------------P	17	LLTAPNVT--DPKWPACRE	yes	29	MFTLNQSQLLSPRIWLAAALTLCCIPAMT	Bacteria	Bacteroidetes	Bacteroidia	Bacteroidales
ref312	884	LMP	4	NAV-----------------------------T	18	MLRPPGF-ADEHDKAEYLQ	yes	22	MNKRCFFTLLAALLVICHPSFA	Bacteria	Bacteroidetes	Bacteroidia	Bacteroidales	Bacteroidaceae	Bacteroides
ref313	596	mLMP	5	#NAME?	11	K--------PSPERDAFLE	yes	21	MKRLIFYILLTVLFPEAVSFA	Bacteria	Bacteroidetes	Bacteroidia	Bacteroidales	Muribaculaceae
ref314	876	LMP	4	NAV-----------------------------T	17	LLRPPYK--DERELAVYYK	yes	19	MKFFLAFFLALGSLVQLSA	Bacteria	Bacteroidetes	Bacteroidia	Bacteroidales
ref315	602	mLMP	5	#NAME?	11	Q--------DTDERLKFMG	no			Bacteria	Firmicutes	Clostridia	Clostridiales
ref316	688	mLPM	11	GPGGYL---D-RG------Y------------T	5	KTH--------------GD	yes	26	MNMTVLKVRLIAVVVLSALCVSSAAA	Bacteria	Bacteroidetes	Bacteroidia	Bacteroidales	Muribaculaceae
ref317	735	NL	4	TMH-----------------------------M	8	TAASA-----------VDE	no			Bacteria	Firmicutes	Clostridia	Clostridiales
ref318	210	LoopNoCoverage					no			Bacteria	Firmicutes	Clostridia	Clostridiales
ref319	571	NL	4	EQA-----------------------------P	4	GGEP---------------	yes	21	MKKKFLLIALALVQMTVAATA	Bacteria	Bacteroidetes	Bacteroidia	Bacteroidales
ref320	647	NL	4	SEH-----------------------------M	8	TISTK-----------DKK	no			Bacteria
ref321	618	mLMP	5	#NAME?	11	K--------PSPERNSFLM	yes	26	MRVLKNMFLKCMLAAAAIVTSAVAEA	Bacteria	Bacteroidetes	Bacteroidia	Bacteroidales	Bacteroidaceae	Bacteroides
ref322	665	NL	4	EQA-----------------------------P	4	GGEP---------------	yes	21	MKKKFLLIALALVQMTVAATA	Bacteria	Bacteroidetes	Bacteroidia	Bacteroidales
ref323	764	NL	4	SRH-----------------------------M	8	TMSGA-----------EDP	no			Bacteria
ref324	702	NL	3	NRV------------------------------	5	YHP--------------HA	yes	20	MKIKELLLLSFLAGSAAVSA	Bacteria	Bacteroidetes	Bacteroidia	Bacteroidales	Prevotellaceae	Prevotella	sp. MGM2
ref325	757	NL	4	SVM-----------------------------S	7	LIGGI------------SD	no			Bacteria	Firmicutes	Clostridia	Clostridiales
ref326	705	NL	4	SVM-----------------------------N	7	LIGGI------------SG	no			Bacteria	Firmicutes	Clostridia	Clostridiales
ref327	311	NL	4	SVF-----------------------------N	7	LIGGI------------SD	no			Bacteria	Firmicutes
ref328	594	mLPM	11	GINAG-GSADPY----------------	7	DTE-HF-------------PQ	no			Bacteria	Firmicutes	Clostridia	Clostridiales	Lachnospiraceae
ref329	234	LoopNoCoverage					no			Bacteria	Firmicutes	Clostridia	Clostridiales
ref330	750	NL	4	SSH-----------------------------L	8	TMSIT-----------DKD	no			Bacteria	Firmicutes	Clostridia	Clostridiales
ref331	562	mLMP	8	#NAME?	9	ASDTEYGKE----------	no			Bacteria
ref332	842	LMP	4	NMV-----------------------------P	17	LLRAPSDK--SNEWDAAKT	no			Bacteria	Bacteroidetes	Bacteroidia	Bacteroidales	Bacteroidaceae	Bacteroides
ref333	584	mLMP	5	#NAME?	11	Q--------DTDDRLRFMG	no			Bacteria	Firmicutes	Clostridia	Clostridiales
ref334	724	NL	4	TMH-----------------------------M	8	TAASA-----------VTE	no			Bacteria	Firmicutes	Clostridia	Clostridiales	Lachnospiraceae
ref335	709	NL	3	NRV------------------------------	5	YTP--------------YN	yes	25	MKNRDSLFLFLVVCFSFFSVHLVQA	Bacteria	Bacteroidetes	Bacteroidia	Bacteroidales
ref336	383	NL	4	SEH-----------------------------M	8	TISTK-----------DKR	no			Bacteria
ref337	569	mLMP	8	#NAME?	9	ASDSEYGKE----------	no			Bacteria
ref338	453	mLMP	8	#NAME?	9	ASETEYGKE----------	no			Bacteria
ref339	291	mLMP	5	#NAME?	11	P--------HGEARLKFLR	no			Bacteria	Bacteroidetes	Bacteroidia	Bacteroidales	Rikenellaceae	Alistipes	senegalensis
ref340	351	LoopNoCoverage					no			Bacteria	Firmicutes
ref341	283	LoopNoCoverage					no			Bacteria	Firmicutes	Clostridia	Clostridiales
ref342	765	NL	4	SRH-----------------------------M	8	TMNGA-----------GDP	no			Bacteria
ref343	662	NL	4	TMH-----------------------------M	8	TAASA-----------VDE	no			Bacteria	Firmicutes	Clostridia	Clostridiales
ref344	404	NL	4	SVF-----------------------------N	7	TIGGD------------SP	no			Bacteria	Firmicutes	Clostridia	Clostridiales
ref345	835	NL	4	TMH-----------------------------M	8	TAASA-----------VDE	no			Bacteria	Firmicutes	Clostridia	Clostridiales	Lachnospiraceae
ref346	545	mLMP	5	#NAME?	11	A--------DTDERLQFMS	no			Bacteria	Firmicutes	Clostridia	Clostridiales	Lachnospiraceae
ref347	768	NL	4	SIF-----------------------------D	7	TIGGD------------SP	no			Bacteria	Firmicutes	Clostridia	Clostridiales
ref348	243	NL	4	SAH-----------------------------M	8	TIATK-----------NKG	no			Bacteria	Firmicutes	Clostridia	Clostridiales
ref349	701	NL	3	NRV------------------------------	5	YSP--------------HE	yes	20	MKKIVSLLLAGMFVTGGVAA	Bacteria	Bacteroidetes	Bacteroidia	Bacteroidales	Bacteroidaceae	Bacteroides
ref350	702	NL	3	NRV------------------------------	5	YQP--------------HE	yes	21	MKFKLTFILFVLIGQFFSLTA	Bacteria	Bacteroidetes	Bacteroidia	Bacteroidales	Bacteroidaceae	Bacteroides
ref351	303	NL	4	SQH-----------------------------L	8	TMNGA-----------GNP	no			Bacteria
ref352	244	LoopNoCoverage					no			Bacteria	Bacteroidetes
ref353	598	mLMP	5	#NAME?	11	Q--------PSKERNEFLT	yes	23	MKTGKKLNLCLLLLIAFAGSVAA	Bacteria	Bacteroidetes	Bacteroidia	Bacteroidales	Bacteroidaceae	Bacteroides	finegoldii
ref354	689	LPM	20	DHIGGEKKSP-LP------TDTEID------PA	6	MRE-------------YGD	no			Bacteria
ref355	643	NL	4	SEH-----------------------------M	8	TISTK-----------DKT	no			Bacteria
ref356	641	NL	4	SEH-----------------------------M	8	TISTK-----------DKA	no			Bacteria
ref357	742	NL	4	SSH-----------------------------M	7	TIGGE------------TE	no			Bacteria	Firmicutes
ref358	675	NL	4	SVM-----------------------------D	7	LIGGI------------SE	no			Bacteria	Firmicutes	Clostridia	Clostridiales
ref359	322	NL	4	SVM-----------------------------N	7	LIGGI------------SE	no			Bacteria	Firmicutes	Clostridia	Clostridiales	Lachnospiraceae
ref360	598	LPM	18	GVNLNFGLSNH-----GNAINTY-----	7	DTA-SH-------------PD	no			Bacteria	Firmicutes	Clostridia	Clostridiales	Ruminococcaceae	Anaerotruncus	sp. G3
ref361	200	LoopNoCoverage					no			Bacteria	Firmicutes	Clostridia	Clostridiales
ref362	736	NL	4	SVH-----------------------------M	7	GVGGV------------TE	no			Bacteria	Firmicutes
ref363	537	NL	4	SVM-----------------------------D	7	LIGGI------------SE	no			Bacteria	Firmicutes	Clostridia	Clostridiales
ref364	736	NL	4	TAH-----------------------------M	8	TAGGS-----------VTE	no			Bacteria
ref365	764	NL	4	TVH-----------------------------M	7	TLQGV------------TE	no			Bacteria	Firmicutes	Clostridia	Clostridiales	Lachnospiraceae
ref366	885	LMP	4	DIV-----------------------------P	18	LLVAQRKHKGD-ALKPVLE	yes	31	MRIFKHIHKPVCRAIATIIIFSILAPSSLYA	Bacteria	Bacteroidetes	Bacteroidia	Bacteroidales	Bacteroidaceae	Bacteroides
ref367	879	LMP	4	NAI-----------------------------T	19	LLWPPYDPTDTADKADYFD	yes	21	MKTIRLILICLLTIAATAIRA	Bacteria	Bacteroidetes	Bacteroidia	Bacteroidales	Bacteroidaceae	Bacteroides
ref368	891	LMP	4	NAV-----------------------------T	17	FLRRPYT--EGKQLEDYYR	yes	19	MKKLFYIFILLFIVGWAQA	Bacteria	Bacteroidetes	Bacteroidia	Bacteroidales	Bacteroidaceae	Bacteroides	xylanisolvens
ref369	708	NL	3	NRV------------------------------	5	YHP--------------HG	no			Bacteria	Bacteroidetes	Bacteroidia	Bacteroidales	Bacteroidaceae	Bacteroides
ref370	704	mLPM	11	GPGGYA---D-KG------F------------V	5	KEA--------------GD	no			Bacteria	Bacteroidetes	Bacteroidia	Bacteroidales	Prevotellaceae	Prevotella	sp. MGM2
ref371	702	NL	3	NRV------------------------------	5	YSP--------------HE	yes	21	MRKKNVSLLLACLLVVSSVVA	Bacteria	Bacteroidetes	Bacteroidia	Bacteroidales	Bacteroidaceae	Bacteroides
ref372	627	mLMP	5	#NAME?	11	K--------PSPERNSFLA	yes	37	MLILIVVVYDKMRVLKNMFLKCMLAAAAIVTSAVAEA	Bacteria	Bacteroidetes	Bacteroidia	Bacteroidales	Bacteroidaceae	Bacteroides
ref373	698	NL	3	NAV------------------------------	5	YSP--------------EN	yes	20	MKVLVTSLILVFLLQTGATA	Bacteria	Bacteroidetes	Bacteroidia	Bacteroidales
ref374	676	mLPM	11	GPGGYA---D-KG------F------------V	5	KEY--------------GD	no			Bacteria	Bacteroidetes	Bacteroidia	Bacteroidales	Bacteroidaceae	Bacteroides	fragilis
ref375	654	mLPM	11	GPGG----YADKG------F------------V	6	KEAGD-------------N	no			Bacteria	Bacteroidetes	Bacteroidia	Bacteroidales	Bacteroidaceae	Bacteroides
ref376	680	NL	4	SVF-----------------------------D	7	LIGGI------------SE	no			Bacteria	Firmicutes	Clostridia	Clostridiales
ref377	575	NL	4	TMH-----------------------------M	8	TAASA-----------VDE	no			Bacteria	Firmicutes	Clostridia	Clostridiales
ref378	693	mLPP	11	GPGGYM---Y-TG------Y------------L	12	LVNDGNKL--A-----EYD	yes	24	MTENMRRIKVIFMALTFAISATMA	Bacteria	Bacteroidetes	Bacteroidia	Bacteroidales
ref379	884	LMP	4	DIV-----------------------------P	18	LLVAQRKHKGD-ALKPVLE	yes	30	MKKETICRQRSCHWIATTVLSLFTLFPAYA	Bacteria	Bacteroidetes	Bacteroidia	Bacteroidales	Bacteroidaceae	Bacteroides
ref380	884	LMP	4	NAV-----------------------------T	18	MLRPPVF-ADERDKADYLH	yes	22	MNRRYPFLLLAALLMLCGHAFA	Bacteria	Bacteroidetes	Bacteroidia	Bacteroidales	Bacteroidaceae	Bacteroides
ref381	755	NL	4	SVM-----------------------------N	7	LIGGI------------SE	no			Bacteria	Firmicutes
ref382	746	NL	4	TVH-----------------------------M	7	SLQGV------------TE	no			Bacteria	Firmicutes	Clostridia	Clostridiales	Lachnospiraceae
ref383	587	mLMP	5	#NAME?	11	A--------DTDERLKFMG	no			Bacteria	Firmicutes	Clostridia	Clostridiales	Lachnospiraceae
ref384	187	LoopNoCoverage					no			Bacteria	Firmicutes	Clostridia	Clostridiales
ref385	664	mLPM	11	GPGGYR---D-KG------F------------V	5	KQA--------------GD	no			Bacteria	Bacteroidetes
ref386	248	mLMP	5	#NAME?	11	A--------DTDERLKFMS	no			Bacteria	Firmicutes	Clostridia	Clostridiales	Lachnospiraceae
ref387	883	LMP	4	DLI-----------------------------A	18	VIQLQYRVKK-QWLNGFYE	yes	20	MKKIFLLILCLSTMYLVVNA	Bacteria	Bacteroidetes	Bacteroidia	Bacteroidales	Bacteroidaceae	Bacteroides
ref388	314	LoopNoCoverage					no			Bacteria	Bacteroidetes	Bacteroidia	Bacteroidales	Bacteroidaceae	Bacteroides	fragilis
ref389	603	LPM	23	GVNLQFGGGANFG---GEKVGTFDPQ--	5	DSA-A---------------E	no			Bacteria	Firmicutes	Clostridia	Clostridiales
ref390	755	NL	4	SVF-----------------------------N	7	LIGGI------------SE	no			Bacteria	Firmicutes	Clostridia	Clostridiales
ref391	645	NL	4	SRH-----------------------------M	8	TMHRK-----------HKK	no			Bacteria
ref392	608	LPM	23	GVNLQFGGGANFG---GQKVGTFDPE--	5	DSA-A---------------E	no			Bacteria	Firmicutes	Clostridia	Clostridiales
ref393	679	mLMP	8	#NAME?	9	ASHTEYGKS----------	no			Bacteria	Firmicutes	Clostridia	Clostridiales
ref394	608	LPM	25	GLFKSTKNFVDVT--NG-KVTCFFSLDT	5	ETT-T---------------D	no			Bacteria	Firmicutes	Clostridia	Clostridiales
ref395	680	NL	4	SQH-----------------------------M	8	TMGGA-----------DDP	no			Bacteria
ref396	333	NL	4	SHH-----------------------------M	8	TMSGK-----------STE	no			Bacteria	Firmicutes	Clostridia	Clostridiales
ref397	730	NL	4	TMH-----------------------------M	8	TAASA-----------VDE	no			Bacteria	Firmicutes	Clostridia	Clostridiales
ref398	590	mLMP	5	#NAME?	11	A--------DTDERLQFMS	no			Bacteria	Firmicutes	Clostridia	Clostridiales	Lachnospiraceae
ref399	762	NL	4	SAM-----------------------------N	7	TIGGG------------RP	no			Bacteria	Firmicutes	Clostridia	Clostridiales
ref400	445	NL	4	TMH-----------------------------M	8	TAASA-----------VDD	no			Bacteria	Firmicutes	Clostridia	Clostridiales	Lachnospiraceae
ref401	336	LPM	25	GLFASLMNFMEAS--TG-KQTAFFEKET	5	ETT-N---------------E	no			Bacteria	Firmicutes	Clostridia	Clostridiales
ref402	641	NL	4	SEH-----------------------------M	8	TISTR-----------DKK	no			Bacteria
ref403	255	NL	4	TMH-----------------------------M	8	TAASA-----------VDG	no			Bacteria	Firmicutes	Clostridia	Clostridiales	Lachnospiraceae
ref404	643	NL	4	SEH-----------------------------M	8	TISTK-----------DKV	no			Bacteria
ref405	610	NL	3	NRV------------------------------	5	YQP--------------HE	no			Bacteria	Bacteroidetes	Bacteroidia	Bacteroidales	Bacteroidaceae	Bacteroides	caccae
ref406	186	LoopNoCoverage					no			Bacteria	Firmicutes	Clostridia	Clostridiales
ref407	758	NL	4	TVM-----------------------------N	7	LIGGI------------SE	no			Bacteria	Firmicutes
ref408	534	NL	4	SEH-----------------------------M	8	TISTR-----------DKK	no			Bacteria	Firmicutes	Clostridia	Clostridiales
ref409	231	LoopNoCoverage					no			Bacteria
ref410	773	NL	4	SVM-----------------------------S	7	LIGGI------------SE	no			Bacteria	Firmicutes	Clostridia	Clostridiales
ref411	641	NL	4	SEH-----------------------------M	8	TISTR-----------DKK	no			Bacteria
ref412	751	NL	4	TMH-----------------------------M	8	TAASA-----------VNE	no			Bacteria	Firmicutes	Clostridia	Clostridiales
ref413	306	LoopNoCoverage					no			Bacteria	Firmicutes
ref414	496	NL	4	SEH-----------------------------M	8	TISTK-----------DKA	no			Bacteria
ref415	769	NL	4	TRH-----------------------------M	7	SAGGL-----------DQ-	no			Bacteria	Firmicutes
ref416	641	NL	4	SEH-----------------------------M	8	TISTR-----------DKK	no			Bacteria
ref417	654	NL	4	SEH-----------------------------M	8	TISTK-----------DKK	no			Bacteria
ref418	210	LoopNoCoverage					no			Bacteria	Firmicutes	Clostridia	Clostridiales
ref419	597	mLMP	5	#NAME?	11	Q--------PSKARNEFLT	yes	23	MQIRKKTIVCMLLLILFAGNVVA	Bacteria	Bacteroidetes	Bacteroidia	Bacteroidales	Bacteroidaceae	Bacteroides	ovatus
ref420	362	NL	4	TMH-----------------------------M	8	TAAST-----------VNE	no			Bacteria	Firmicutes	Clostridia	Clostridiales	Lachnospiraceae
ref421	483	NL	4	SVM-----------------------------N	7	LIGGI------------SD	no			Bacteria	Firmicutes
ref422	768	NL	4	SMH-----------------------------L	7	SLTGV------------TD	no			Bacteria	Firmicutes
ref423	672	mLMP	8	#NAME?	9	ASHMEYGKS----------	no			Bacteria	Firmicutes	Clostridia	Clostridiales
ref424	469	NL	4	SEH-----------------------------M	8	TISTK-----------DKA	no			Bacteria
ref425	641	NL	4	SEH-----------------------------M	8	TISTK-----------DKA	no			Bacteria	Firmicutes	Clostridia	Clostridiales
ref426	569	NL	4	SEH-----------------------------M	8	TISTK-----------DKR	no			Bacteria
ref427	493	mLPM	11	GINGG-GAQNPY----------------	7	DTE-HF-------------PQ	no			Bacteria	Firmicutes	Clostridia	Clostridiales
ref428	310	LoopNoCoverage					no			Bacteria
ref429	641	NL	4	SEH-----------------------------M	8	TISTK-----------DKA	no			Bacteria
ref430	243	LoopNoCoverage					no			Bacteria	Firmicutes	Clostridia	Clostridiales
ref431	366	NL	4	SEH-----------------------------M	8	TISTR-----------DKK	no			Bacteria
ref432	644	NL	4	SEH-----------------------------M	8	TISTK-----------DKK	no			Bacteria	Firmicutes	Clostridia	Clostridiales
ref433	641	NL	4	SEH-----------------------------M	8	TISTK-----------DKK	no			Bacteria
ref434	804	LMP	4	#NAME?	19	DWPNDFPEFEQREIRSLMS	no			Bacteria	Bacteroidetes	Bacteroidia	Bacteroidales	Bacteroidaceae	Bacteroides	intestinalis
ref435	702	NL	4	SEY-----------------------------L	8	TMTSP-----------EEG	no			Bacteria	Firmicutes	Clostridia	Clostridiales	Lachnospiraceae
ref436	614	mLMP	5	#NAME?	11	K--------PSAERNAFLD	yes	26	MRVLKNMFLKCMLAAAAIVTSAVMEA	Bacteria	Bacteroidetes	Bacteroidia	Bacteroidales	Bacteroidaceae	Bacteroides
ref437	607	mLMP	5	#NAME?	11	P--------ISEPRLTFLA	yes	23	MKHLQEKVFAFLLASLLAATAFA	Bacteria	Bacteroidetes	Bacteroidia	Bacteroidales	Bacteroidaceae	Bacteroides
ref438	598	mLMP	5	#NAME?	11	Q--------PSKERNEFLT	yes	23	MKTGEKLSLCLLLLIAFTGSVAA	Bacteria	Bacteroidetes	Bacteroidia	Bacteroidales	Bacteroidaceae	Bacteroides	congonensis
ref439	578	NL	4	SVF-----------------------------N	7	LIGGI------------SD	no			Bacteria	Firmicutes	Clostridia	Clostridiales	Lachnospiraceae	Blautia
ref440	578	mLMP	8	#NAME?	9	ASHTEYGRE----------	no			Bacteria	Firmicutes	Clostridia	Clostridiales
ref441	569	NL	4	TKH-----------------------------M	8	TVSGG-----------VTE	no			Bacteria
ref442	559	LPM	25	GLFESLMNFMEAS--SG-KKTAFFKKET	5	ETT-D---------------E	no			Bacteria	Firmicutes	Clostridia	Clostridiales
ref443	338	NL	4	SVF-----------------------------N	7	LIGGI------------SD	no			Bacteria	Firmicutes
ref444	213	LoopNoCoverage					no			Bacteria	Firmicutes
